# Supplementary material for: Revision of the comose flame moths of the genus Sosxetra Walker (Noctuidae, Dyopsinae), with descriptions of a new genus and three new species
Source: Zookeys. 2026 Feb 6;1268:227–48. doi: 10.3897/zookeys.1268.138260 (PMC12905589; doi:10.3897/zookeys.1268.138260)
Supplement: XML Treatment for Sosxetra [file zookeys.1268.138260-treatment1.xml]

<!DOCTYPE tp:taxon-treatment
  PUBLIC "-//TaxonX//DTD Taxonomic Treatment Publishing DTD v0 20100105//EN" "tax-treatment-NSO.dtd">
<tp:taxon-treatment xmlns:tp="http://www.plazi.org/taxpub"><tp:treatment-meta><kwd-group><label>Taxon classification</label><kwd>
                <named-content content-type="kingdom">Animalia</named-content>
              </kwd><kwd>
                <named-content content-type="order">Hymenoptera</named-content>
              </kwd><kwd>
                <named-content content-type="family">Eurytomidae</named-content>
              </kwd></kwd-group><mixed-citation publication-type="journal"><person-group><name><surname>Martinez</surname><given-names>Jose I.</given-names></name><name><surname>Homziak</surname><given-names>Nicholas T.</given-names></name><name><surname>Pierson</surname><given-names>Taylor L.</given-names></name><name><surname>Campo</surname><given-names>Rhys J. L.</given-names></name><name><surname>Plotkin</surname><given-names>David M.</given-names></name><name><surname>Castillo-Argaez</surname><given-names>Raiza J.</given-names></name></person-group><article-title>Revision of the comose flame moths of the genus <italic><tp:taxon-name><tp:taxon-name-part taxon-name-part-type="genus" reg="Sosxetra">Sosxetra</tp:taxon-name-part></tp:taxon-name></italic> Walker (<tp:taxon-name><tp:taxon-name-part taxon-name-part-type="family" reg="Noctuidae">Noctuidae</tp:taxon-name-part></tp:taxon-name>, <tp:taxon-name><tp:taxon-name-part taxon-name-part-type="subfamily" reg="Dyopsinae">Dyopsinae</tp:taxon-name-part></tp:taxon-name>), with descriptions of a new genus and three new species</article-title><source>Zookeys</source><day>06</day><month>02</month><year>2026</year><volume>1268</volume><fpage>227</fpage><lpage>248</lpage><pub-id pub-id-type="doi">10.3897/zookeys.1268.138260</pub-id></mixed-citation></tp:treatment-meta><tp:nomenclature><tp:taxon-name><object-id xmlns:xlink="http://www.w3.org/1999/xlink" content-type="arpha" xlink:type="simple">58BB36BC-4041-595B-BE23-198928C16688</object-id>
                    		<tp:taxon-name-part taxon-name-part-type="genus" reg="Sosxetra">Sosxetra</tp:taxon-name-part>
                    	</tp:taxon-name><tp:taxon-authority>Walker, 1862</tp:taxon-authority><tp:nomenclature-citation-list><tp:nomenclature-citation><tp:taxon-name><tp:taxon-name-part taxon-name-part-type="genus" reg="Chaetoloma">Chaetoloma</tp:taxon-name-part> <tp:taxon-name-part taxon-name-part-type="species" reg="actinobola">actinobola</tp:taxon-name-part></tp:taxon-name><comment> Felder, 1874: pl. 99, fig. 20 (syn. <xref ref-type="bibr" rid="B19">Poole 1989</xref>).</comment></tp:nomenclature-citation><tp:nomenclature-citation><tp:taxon-name>
                  <tp:taxon-name-part taxon-name-part-type="genus" reg="Ceroctena">Ceroctena</tp:taxon-name-part>
                </tp:taxon-name><comment> Möschler, 1880 (nec. Guenée, 1852): 469–470, pl. 9, fig. 21 (syn. <xref ref-type="bibr" rid="B19">Poole 1989</xref>).</comment></tp:nomenclature-citation></tp:nomenclature-citation-list></tp:nomenclature><tp:treatment-sec sec-type="Gender"><title>Gender.</title><p>Feminine.</p><fig id="F2" position="float" orientation="portrait"><object-id xmlns:xlink="http://www.w3.org/1999/xlink" content-type="doi" xlink:type="simple">10.3897/zookeys.1268.138260.figures2-4</object-id><object-id xmlns:xlink="http://www.w3.org/1999/xlink" content-type="arpha" xlink:type="simple">808D9B29-D90D-5FC8-ABAF-DCE688E0E635</object-id><label>Figures 2–4.</label><caption><p>Adult head structure. <bold>2</bold>. <italic><tp:taxon-name><tp:taxon-name-part taxon-name-part-type="genus" reg="Sosxetra">Sosxetra</tp:taxon-name-part> <tp:taxon-name-part taxon-name-part-type="species" reg="grata">grata</tp:taxon-name-part></tp:taxon-name></italic>, ♂, Yucatan, Mexico, <abbrev xmlns:xlink="http://www.w3.org/1999/xlink" content-type="institution" xlink:title="McGuire Center for Lepidoptera and Biodiversity, Florida Museum of Natural History, Gainesville, Florida, USA" xlink:type="simple">MGCL</abbrev>; <bold>3</bold>. <italic><tp:taxon-name><tp:taxon-name-part taxon-name-part-type="genus" reg="Sosxetra">S.</tp:taxon-name-part> <tp:taxon-name-part taxon-name-part-type="species" reg="grata">grata</tp:taxon-name-part></tp:taxon-name></italic>, ♀, Alajuela, Costa Rica, <abbrev xmlns:xlink="http://www.w3.org/1999/xlink" content-type="institution" xlink:title="McGuire Center for Lepidoptera and Biodiversity, Florida Museum of Natural History, Gainesville, Florida, USA" xlink:type="simple">MGCL</abbrev>; <bold>4</bold>. <italic><tp:taxon-name><tp:taxon-name-part taxon-name-part-type="genus" reg="Covellana">Covellana</tp:taxon-name-part> <tp:taxon-name-part taxon-name-part-type="species" reg="niomalan">niomalan</tp:taxon-name-part></tp:taxon-name></italic>, Paratype, ♂, Madre de Dios, Peru, <abbrev xmlns:xlink="http://www.w3.org/1999/xlink" content-type="institution" xlink:title="McGuire Center for Lepidoptera and Biodiversity, Florida Museum of Natural History, Gainesville, Florida, USA" xlink:type="simple">MGCL</abbrev>.</p></caption><graphic xmlns:xlink="http://www.w3.org/1999/xlink" xlink:href="zookeys-1268-227_article-138260__-g002.jpg" id="oo_1533722.jpg" position="float" orientation="portrait" xlink:type="simple"><uri content-type="original_file" xlink:type="simple">https://binary.pensoft.net/fig/1533722</uri></graphic></fig><fig id="F3" position="float" orientation="portrait"><object-id xmlns:xlink="http://www.w3.org/1999/xlink" content-type="doi" xlink:type="simple">10.3897/zookeys.1268.138260.figures5-17</object-id><object-id xmlns:xlink="http://www.w3.org/1999/xlink" content-type="arpha" xlink:type="simple">5A88C6F6-2851-58C8-8E5E-34FA8D0BAF6C</object-id><label>Figures 5–17.</label><caption><p>Adult habitus of <italic><tp:taxon-name><tp:taxon-name-part taxon-name-part-type="genus" reg="Sosxetra">Sosxetra</tp:taxon-name-part></tp:taxon-name></italic> and <italic><tp:taxon-name><tp:taxon-name-part taxon-name-part-type="genus" reg="Covellana">Covellana</tp:taxon-name-part></tp:taxon-name></italic>. <bold>5</bold>. <italic><tp:taxon-name><tp:taxon-name-part taxon-name-part-type="genus" reg="Sosxetra">Sosxetra</tp:taxon-name-part> <tp:taxon-name-part taxon-name-part-type="species" reg="grata">grata</tp:taxon-name-part></tp:taxon-name></italic>, ♂, neotype, Espirito Santo, Brazil, <abbrev xmlns:xlink="http://www.w3.org/1999/xlink" content-type="institution" xlink:title="Milwaukee Public Museum, Milwaukee, Wisconsin, USA" xlink:type="simple">MPM</abbrev>; <bold>6</bold>. <italic><tp:taxon-name><tp:taxon-name-part taxon-name-part-type="genus" reg="Sosxetra">S.</tp:taxon-name-part> <tp:taxon-name-part taxon-name-part-type="species" reg="grata">grata</tp:taxon-name-part></tp:taxon-name></italic>, syntype of <italic><tp:taxon-name><tp:taxon-name-part taxon-name-part-type="genus" reg="Sosxetra">S.</tp:taxon-name-part> <tp:taxon-name-part taxon-name-part-type="species" reg="agatha">agatha</tp:taxon-name-part></tp:taxon-name></italic>, ♂, Suriname, MfN; <bold>7</bold>. <italic><tp:taxon-name><tp:taxon-name-part taxon-name-part-type="genus" reg="Sosxetra">S.</tp:taxon-name-part> <tp:taxon-name-part taxon-name-part-type="species" reg="grata">grata</tp:taxon-name-part></tp:taxon-name></italic>, ♂, Napo, Ecuador, <abbrev xmlns:xlink="http://www.w3.org/1999/xlink" content-type="institution" xlink:title="McGuire Center for Lepidoptera and Biodiversity, Florida Museum of Natural History, Gainesville, Florida, USA" xlink:type="simple">MGCL</abbrev>; <bold>8</bold>. <italic><tp:taxon-name><tp:taxon-name-part taxon-name-part-type="genus" reg="Sosxetra">S.</tp:taxon-name-part> <tp:taxon-name-part taxon-name-part-type="species" reg="grata">grata</tp:taxon-name-part></tp:taxon-name></italic>, ♂, Yucatan, Mexico, <abbrev xmlns:xlink="http://www.w3.org/1999/xlink" content-type="institution" xlink:title="McGuire Center for Lepidoptera and Biodiversity, Florida Museum of Natural History, Gainesville, Florida, USA" xlink:type="simple">MGCL</abbrev>; <bold>9</bold>. <italic><tp:taxon-name><tp:taxon-name-part taxon-name-part-type="genus" reg="Sosxetra">S.</tp:taxon-name-part> <tp:taxon-name-part taxon-name-part-type="species" reg="mamanina">mamanina</tp:taxon-name-part></tp:taxon-name></italic>, ♂, holotype, Madre de Dios, Peru, <abbrev xmlns:xlink="http://www.w3.org/1999/xlink" content-type="institution" xlink:title="McGuire Center for Lepidoptera and Biodiversity, Florida Museum of Natural History, Gainesville, Florida, USA" xlink:type="simple">MGCL</abbrev>; <bold>10</bold>. <italic><tp:taxon-name><tp:taxon-name-part taxon-name-part-type="genus" reg="Sosxetra">S.</tp:taxon-name-part> <tp:taxon-name-part taxon-name-part-type="species" reg="mamanina">mamanina</tp:taxon-name-part></tp:taxon-name></italic>, ♂, paratype, Madre de Dios, Peru, <abbrev xmlns:xlink="http://www.w3.org/1999/xlink" content-type="institution" xlink:title="McGuire Center for Lepidoptera and Biodiversity, Florida Museum of Natural History, Gainesville, Florida, USA" xlink:type="simple">MGCL</abbrev>; <bold>11</bold>. <italic><tp:taxon-name><tp:taxon-name-part taxon-name-part-type="genus" reg="Sosxetra">S.</tp:taxon-name-part> <tp:taxon-name-part taxon-name-part-type="species" reg="thutakanay">thutakanay</tp:taxon-name-part></tp:taxon-name></italic>, ♂, holotype, Napo, Ecuador, <abbrev xmlns:xlink="http://www.w3.org/1999/xlink" content-type="institution" xlink:title="McGuire Center for Lepidoptera and Biodiversity, Florida Museum of Natural History, Gainesville, Florida, USA" xlink:type="simple">MGCL</abbrev>; <bold>12</bold>. <italic><tp:taxon-name><tp:taxon-name-part taxon-name-part-type="genus" reg="Sosxetra">S.</tp:taxon-name-part> <tp:taxon-name-part taxon-name-part-type="species" reg="thutakanay">thutakanay</tp:taxon-name-part></tp:taxon-name></italic>, ♂, paratype, French Guiana, <abbrev xmlns:xlink="http://www.w3.org/1999/xlink" content-type="institution" xlink:title="McGuire Center for Lepidoptera and Biodiversity, Florida Museum of Natural History, Gainesville, Florida, USA" xlink:type="simple">MGCL</abbrev>; <bold>13</bold>. <italic><tp:taxon-name><tp:taxon-name-part taxon-name-part-type="genus" reg="Sosxetra">S.</tp:taxon-name-part> <tp:taxon-name-part taxon-name-part-type="species" reg="grata">grata</tp:taxon-name-part></tp:taxon-name></italic>, syntype of <italic><tp:taxon-name><tp:taxon-name-part taxon-name-part-type="genus" reg="Sosxetra">S.</tp:taxon-name-part> <tp:taxon-name-part taxon-name-part-type="species" reg="agatha">agatha</tp:taxon-name-part></tp:taxon-name></italic>, ♀, Suriname, MfN; <bold>14</bold>. <italic><tp:taxon-name><tp:taxon-name-part taxon-name-part-type="genus" reg="Sosxetra">S.</tp:taxon-name-part> <tp:taxon-name-part taxon-name-part-type="species" reg="grata">grata</tp:taxon-name-part></tp:taxon-name></italic>, ♀, Pichincha, Ecuador, <abbrev xmlns:xlink="http://www.w3.org/1999/xlink" content-type="institution" xlink:title="McGuire Center for Lepidoptera and Biodiversity, Florida Museum of Natural History, Gainesville, Florida, USA" xlink:type="simple">MGCL</abbrev>; <bold>15</bold>. <italic><tp:taxon-name><tp:taxon-name-part taxon-name-part-type="genus" reg="Sosxetra">S.</tp:taxon-name-part> <tp:taxon-name-part taxon-name-part-type="species" reg="grata">grata</tp:taxon-name-part></tp:taxon-name></italic>, ♀, paratype, Alajuela, Costa Rica, <abbrev xmlns:xlink="http://www.w3.org/1999/xlink" content-type="institution" xlink:title="McGuire Center for Lepidoptera and Biodiversity, Florida Museum of Natural History, Gainesville, Florida, USA" xlink:type="simple">MGCL</abbrev>; <bold>16</bold>. <italic><tp:taxon-name><tp:taxon-name-part taxon-name-part-type="genus" reg="Covellana">Covellana</tp:taxon-name-part> <tp:taxon-name-part taxon-name-part-type="species" reg="niomalan">niomalan</tp:taxon-name-part></tp:taxon-name></italic>, ♂, holotype, Canal Zone, Panama, <abbrev xmlns:xlink="http://www.w3.org/1999/xlink" content-type="institution" xlink:title="McGuire Center for Lepidoptera and Biodiversity, Florida Museum of Natural History, Gainesville, Florida, USA" xlink:type="simple">MGCL</abbrev>; <bold>17</bold>. <italic><tp:taxon-name><tp:taxon-name-part taxon-name-part-type="genus" reg="Covellana">C.</tp:taxon-name-part> <tp:taxon-name-part taxon-name-part-type="species" reg="niomalan">niomalan</tp:taxon-name-part></tp:taxon-name></italic>, ♂, paratype, Madre de Dios, Peru, <abbrev xmlns:xlink="http://www.w3.org/1999/xlink" content-type="institution" xlink:title="McGuire Center for Lepidoptera and Biodiversity, Florida Museum of Natural History, Gainesville, Florida, USA" xlink:type="simple">MGCL</abbrev>.</p></caption><graphic xmlns:xlink="http://www.w3.org/1999/xlink" xlink:href="zookeys-1268-227_article-138260__-g003.jpg" id="oo_1533723.jpg" position="float" orientation="portrait" xlink:type="simple"><uri content-type="original_file" xlink:type="simple">https://binary.pensoft.net/fig/1533723</uri></graphic></fig><fig id="F4" position="float" orientation="portrait"><object-id xmlns:xlink="http://www.w3.org/1999/xlink" content-type="doi" xlink:type="simple">10.3897/zookeys.1268.138260.figures18-22</object-id><object-id xmlns:xlink="http://www.w3.org/1999/xlink" content-type="arpha" xlink:type="simple">5026853F-4435-528C-9A5A-E9178EE34E6E</object-id><label>Figures 18–22.</label><caption><p>Male genitalia of <italic><tp:taxon-name><tp:taxon-name-part taxon-name-part-type="genus" reg="Sosxetra">Sosxetra</tp:taxon-name-part></tp:taxon-name></italic> species. <bold>18</bold>. <italic><tp:taxon-name><tp:taxon-name-part taxon-name-part-type="genus" reg="Sosxetra">Sosxetra</tp:taxon-name-part> <tp:taxon-name-part taxon-name-part-type="species" reg="grata">grata</tp:taxon-name-part></tp:taxon-name></italic>, neotype, Espirito Santo, Brazil, <abbrev xmlns:xlink="http://www.w3.org/1999/xlink" content-type="institution" xlink:title="Milwaukee Public Museum, Milwaukee, Wisconsin, USA" xlink:type="simple">MPM</abbrev>; <bold>19</bold>. <italic><tp:taxon-name><tp:taxon-name-part taxon-name-part-type="genus" reg="Sosxetra">Sosxetra</tp:taxon-name-part> <tp:taxon-name-part taxon-name-part-type="species" reg="mamanina">mamanina</tp:taxon-name-part></tp:taxon-name></italic>, holotype, Madre de Dios, Peru, <abbrev xmlns:xlink="http://www.w3.org/1999/xlink" content-type="institution" xlink:title="McGuire Center for Lepidoptera and Biodiversity, Florida Museum of Natural History, Gainesville, Florida, USA" xlink:type="simple">MGCL</abbrev>; <bold>20</bold>. <italic><tp:taxon-name><tp:taxon-name-part taxon-name-part-type="genus" reg="Sosxetra">S.</tp:taxon-name-part> <tp:taxon-name-part taxon-name-part-type="species" reg="thutakanay">thutakanay</tp:taxon-name-part></tp:taxon-name></italic>, ♂, holotype, Napo, Ecuador, <abbrev xmlns:xlink="http://www.w3.org/1999/xlink" content-type="institution" xlink:title="McGuire Center for Lepidoptera and Biodiversity, Florida Museum of Natural History, Gainesville, Florida, USA" xlink:type="simple">MGCL</abbrev>; <bold>21</bold>. <italic><tp:taxon-name><tp:taxon-name-part taxon-name-part-type="genus" reg="Covellana">Covellana</tp:taxon-name-part> <tp:taxon-name-part taxon-name-part-type="species" reg="niomalan">niomalan</tp:taxon-name-part></tp:taxon-name></italic>, ♂, paratype, Canal Zone, Panama, <abbrev xmlns:xlink="http://www.w3.org/1999/xlink" content-type="institution" xlink:title="McGuire Center for Lepidoptera and Biodiversity, Florida Museum of Natural History, Gainesville, Florida, USA" xlink:type="simple">MGCL</abbrev>; <bold>22</bold>. <italic><tp:taxon-name><tp:taxon-name-part taxon-name-part-type="genus" reg="Sosxetra">S.</tp:taxon-name-part> <tp:taxon-name-part taxon-name-part-type="species" reg="grata">grata</tp:taxon-name-part></tp:taxon-name></italic>, ♀, Alajuela, Costa Rica, <abbrev xmlns:xlink="http://www.w3.org/1999/xlink" content-type="institution" xlink:title="McGuire Center for Lepidoptera and Biodiversity, Florida Museum of Natural History, Gainesville, Florida, USA" xlink:type="simple">MGCL</abbrev>.</p></caption><graphic xmlns:xlink="http://www.w3.org/1999/xlink" xlink:href="zookeys-1268-227_article-138260__-g004.jpg" id="oo_1533724.jpg" position="float" orientation="portrait" xlink:type="simple"><uri content-type="original_file" xlink:type="simple">https://binary.pensoft.net/fig/1533724</uri></graphic></fig></tp:treatment-sec><tp:treatment-sec sec-type="Type species"><title>Type species.</title><p><italic><tp:taxon-name><tp:taxon-name-part taxon-name-part-type="genus" reg="Sosxetra">Sosxetra</tp:taxon-name-part> <tp:taxon-name-part taxon-name-part-type="species" reg="grata">grata</tp:taxon-name-part></tp:taxon-name></italic> Walker, 1862, original designation by monotypy. Characters of undescribed <tp:taxon-name><tp:taxon-name-part taxon-name-part-type="order" reg="Lepidoptera">Lepidoptera</tp:taxon-name-part></tp:taxon-name> in the collection of W. W. Saunders, Esq., F. R. S. Transactions of the Entomological Society of London 3(1): 80.</p></tp:treatment-sec><tp:treatment-sec sec-type="Included species"><title>Included species.</title><p><italic><tp:taxon-name><tp:taxon-name-part taxon-name-part-type="genus" reg="Sosxetra">Sosxetra</tp:taxon-name-part></tp:taxon-name></italic> was described as a monotypic genus, containing only <italic><tp:taxon-name><tp:taxon-name-part taxon-name-part-type="genus" reg="Sosxetra">S.</tp:taxon-name-part> <tp:taxon-name-part taxon-name-part-type="species" reg="grata">grata</tp:taxon-name-part></tp:taxon-name></italic>. The species <italic><tp:taxon-name><tp:taxon-name-part taxon-name-part-type="genus" reg="Sosxetra">S.</tp:taxon-name-part> <tp:taxon-name-part taxon-name-part-type="species" reg="actinobola">actinobola</tp:taxon-name-part></tp:taxon-name></italic> and <italic><tp:taxon-name><tp:taxon-name-part taxon-name-part-type="genus" reg="Sosxetra">S.</tp:taxon-name-part> <tp:taxon-name-part taxon-name-part-type="species" reg="agatha">agatha</tp:taxon-name-part></tp:taxon-name></italic> were subsequently synonymized within it by <xref ref-type="bibr" rid="B19">Poole (1989)</xref>. Additionally, we were able to identify two new species which we describe in the present study: <italic><tp:taxon-name><tp:taxon-name-part taxon-name-part-type="genus" reg="Sosxetra">S.</tp:taxon-name-part> <tp:taxon-name-part taxon-name-part-type="species" reg="mamanina">mamanina</tp:taxon-name-part></tp:taxon-name></italic> sp. nov. and <italic><tp:taxon-name><tp:taxon-name-part taxon-name-part-type="genus" reg="Sosxetra">S.</tp:taxon-name-part> <tp:taxon-name-part taxon-name-part-type="species" reg="thutakanay">thutakanay</tp:taxon-name-part></tp:taxon-name></italic> sp. nov.</p></tp:treatment-sec><tp:treatment-sec sec-type="Diagnosis"><title>Diagnosis.</title><p><italic><tp:taxon-name><tp:taxon-name-part taxon-name-part-type="genus" reg="Sosxetra">Sosxetra</tp:taxon-name-part></tp:taxon-name></italic> closely resembles <italic><tp:taxon-name><tp:taxon-name-part taxon-name-part-type="genus" reg="Covellana">Covellana</tp:taxon-name-part></tp:taxon-name></italic> externally. <italic><tp:taxon-name><tp:taxon-name-part taxon-name-part-type="genus" reg="Sosxetra">Sosxetra</tp:taxon-name-part></tp:taxon-name></italic> has a reddish-pink or brownish-red body, similar to <italic><tp:taxon-name><tp:taxon-name-part taxon-name-part-type="genus" reg="Covellana">Covellana</tp:taxon-name-part></tp:taxon-name></italic>, while <italic><tp:taxon-name><tp:taxon-name-part taxon-name-part-type="genus" reg="Ceroctena">Ceroctena</tp:taxon-name-part></tp:taxon-name></italic> displays various shades of green. Like <italic><tp:taxon-name><tp:taxon-name-part taxon-name-part-type="genus" reg="Ceroctena">Ceroctena</tp:taxon-name-part></tp:taxon-name></italic> and <italic><tp:taxon-name><tp:taxon-name-part taxon-name-part-type="genus" reg="Covellana">Covellana</tp:taxon-name-part></tp:taxon-name></italic>, the antenna is bipectinate but differing by the lack of pectinations in the distal ¹/3 of the antenna. The interfacetal setae of <italic><tp:taxon-name><tp:taxon-name-part taxon-name-part-type="genus" reg="Sosxetra">Sosxetra</tp:taxon-name-part></tp:taxon-name></italic> are short, as in other dyopsines. Male genitalia present fused valvae through the base of sacculus, which are impossible to separate without damage and similar to those of <italic><tp:taxon-name><tp:taxon-name-part taxon-name-part-type="genus" reg="Ceroctena">Ceroctena</tp:taxon-name-part></tp:taxon-name></italic> and <italic><tp:taxon-name><tp:taxon-name-part taxon-name-part-type="genus" reg="Covellana">Covellana</tp:taxon-name-part></tp:taxon-name></italic>. The valva is wide and heavy with a pointed apex differing from that of <italic><tp:taxon-name><tp:taxon-name-part taxon-name-part-type="genus" reg="Covellana">Covellana</tp:taxon-name-part></tp:taxon-name></italic>, which has a rounded apex. <italic><tp:taxon-name><tp:taxon-name-part taxon-name-part-type="genus" reg="Sosxetra">Sosxetra</tp:taxon-name-part></tp:taxon-name></italic> has a phallus larger than <italic><tp:taxon-name><tp:taxon-name-part taxon-name-part-type="genus" reg="Ceroctena">Ceroctena</tp:taxon-name-part></tp:taxon-name></italic> and <italic><tp:taxon-name><tp:taxon-name-part taxon-name-part-type="genus" reg="Covellana">Covellana</tp:taxon-name-part></tp:taxon-name></italic> with the opening to the vesica narrower. Female genitalia have very wide anal papillae densely covered by long setae like in <italic><tp:taxon-name><tp:taxon-name-part taxon-name-part-type="genus" reg="Ceroctena">Ceroctena</tp:taxon-name-part></tp:taxon-name></italic>. The corpus bursae is remarkably wider than in <italic><tp:taxon-name><tp:taxon-name-part taxon-name-part-type="genus" reg="Ceroctena">Ceroctena</tp:taxon-name-part></tp:taxon-name></italic>.</p></tp:treatment-sec><tp:treatment-sec sec-type="Description"><title>Description.</title><p><bold><italic>Head</italic></bold>. Palpus sexually dimorphic, longer and wider in male; palpus usually marbled with brown, whitish-brown, and pink or red; frons concolorous with thorax; antenna with basal ²/3 bipectinate, apical ¹/3 filiform, female with shorter pectinations; antennal scape with long tufts of scales concolorous with palpus, tufts absent in female. <bold><italic>Thorax</italic></bold>. Dorsum darker laterally and paler medially, ventrum whitish-brown; patagium concolorous with thorax, but whitish-brown margins. <bold><italic>Leg</italic></bold>. Whitish-brown; foreleg with long tufts marbled brown, whitish-brown, and pink to red. <bold><italic>Wing</italic></bold>. Forewing length 35–43 mm; ground color reddish-pink to brownish-red with whitish-brown lines edged dark brown; medial and postmedial lines distinct, others faint; area between medial and postmedial bright orange or pink; veins darkened; interveinal spaces paler; orbicular spot obscure; reniform spot S-shaped, white, bordered dark brown; terminal dashes black with purplish-blue scales; hindwing similar coloration; postmedial line distinct; discal spot faint whitish-brown; subterminal shade purplish-pink with purplish-blue line; terminal line yellow with three black dashes (M1–CuA1); costal margin with long whitish-brown hair-like scales; purplish-pink costal mid-lump; fringe brownish-yellow; ventral side whitish-brown with black shading; female darker; fringes bright yellow; hindwing posterior fringe variable yellow. <bold><italic>Abdomen</italic></bold>. Dorsum brownish-yellow; tufts concolorous with thorax; ventrum side whitish-brown. <bold><italic>Male genitalia</italic></bold>. Valvae fused, rectangle-shaped; apex pointed; tegumen narrow; juxta linear; uncus long, claw-shaped; saccus arrowhead-like; phallus short, narrow, elongate; vesica long, equal in length to aedeagus. <bold><italic>Female genitalia</italic></bold>. Antevaginal plate broad, rectangular; sterigma narrow; ductus bursae slightly sclerotized; corpus and appendix bursae sclerotized; corpus bursae without signum; apophyses anterior and posterior subequal.</p></tp:treatment-sec><tp:treatment-sec sec-type="Genetic characterization"><title>Genetic characterization.</title><p>Our molecular analysis indicates that <italic><tp:taxon-name><tp:taxon-name-part taxon-name-part-type="genus" reg="Sosxetra">Sosxetra</tp:taxon-name-part></tp:taxon-name></italic> is sister to the genus <italic><tp:taxon-name><tp:taxon-name-part taxon-name-part-type="genus" reg="Ceroctena">Ceroctena</tp:taxon-name-part></tp:taxon-name></italic> diverging by ≥ 5.6% (Fig. <xref ref-type="fig" rid="F1">1</xref>), which is consistent with other characters such as external morphology (Fig. <xref ref-type="fig" rid="F1">1</xref>).</p></tp:treatment-sec><tp:treatment-sec sec-type="Etymology"><title>Etymology.</title><p>Unknown.</p></tp:treatment-sec><tp:treatment-sec sec-type="Immature stages"><title>Immature stages.</title><p><bold><italic>Egg</italic></bold>. Unknown. <bold><italic>Larva</italic></bold>. Late instar with pale green or greenish-yellow color; head with black and white, yellow, or orange patterns; integument appearing greasy, similar to other dyopsines; two broken black subdorsal lines surrounding white or yellow dots with a blurry white line below them; a pair of pale gray, yellow, or cream dorsal hardened plates in every tergite from A2-A7; wide verrucae with long hair-like setae; wide whitish-green or whitish-yellow dorsal band (see <italic><tp:taxon-name><tp:taxon-name-part taxon-name-part-type="genus" reg="Sosxetra">Sosxetra</tp:taxon-name-part> <tp:taxon-name-part taxon-name-part-type="species" reg="grata">grata</tp:taxon-name-part></tp:taxon-name></italic>, immature stages) (Fig. <xref ref-type="fig" rid="F5">23</xref>). <bold><italic>Pre-pupa</italic></bold>. Integument changes to a dark reddish-pink or bright brownish-orange; subdorsal line changes to white or yellow subdorsal spots; dorsal brown or dark brown band A2-A7 including the area between the subdorsal spots; hardened plate darker than late instar; verrucae with long white or dark gray hair-like setae. <bold><italic>Pupa and cocoon</italic></bold>. Unknown.</p><fig id="F5" position="float" orientation="portrait"><object-id xmlns:xlink="http://www.w3.org/1999/xlink" content-type="doi" xlink:type="simple">10.3897/zookeys.1268.138260.figure23</object-id><object-id xmlns:xlink="http://www.w3.org/1999/xlink" content-type="arpha" xlink:type="simple">DB9E0564-84E9-5BE4-8D9D-8BAF923C89BE</object-id><label>Figure 23.</label><caption><p>Last larval instar of <italic><tp:taxon-name><tp:taxon-name-part taxon-name-part-type="genus" reg="Sosxetra">Sosxetra</tp:taxon-name-part> <tp:taxon-name-part taxon-name-part-type="species" reg="grata">grata</tp:taxon-name-part></tp:taxon-name></italic>, Guanacaste, Costa Rica, photo by Daniel H. Janzen.</p></caption><graphic xmlns:xlink="http://www.w3.org/1999/xlink" xlink:href="zookeys-1268-227_article-138260__-g005.jpg" id="oo_1533725.jpg" position="float" orientation="portrait" xlink:type="simple"><uri content-type="original_file" xlink:type="simple">https://binary.pensoft.net/fig/1533725</uri></graphic></fig></tp:treatment-sec><tp:treatment-sec sec-type="Biology"><title>Biology.</title><p><italic><tp:taxon-name><tp:taxon-name-part taxon-name-part-type="genus" reg="Sosxetra">Sosxetra</tp:taxon-name-part> <tp:taxon-name-part taxon-name-part-type="species" reg="grata">grata</tp:taxon-name-part></tp:taxon-name></italic> is the only species in the genus with recorded life history. The larvae feed on species of the genera <italic><tp:taxon-name><tp:taxon-name-part taxon-name-part-type="genus" reg="Guarea">Guarea</tp:taxon-name-part></tp:taxon-name></italic> F. Allam. and <italic><tp:taxon-name><tp:taxon-name-part taxon-name-part-type="genus" reg="Trichilia">Trichilia</tp:taxon-name-part></tp:taxon-name></italic> P. Browne (<tp:taxon-name><tp:taxon-name-part taxon-name-part-type="family" reg="Meliaceae">Meliaceae</tp:taxon-name-part></tp:taxon-name>) (<xref ref-type="bibr" rid="B7">Janzen and Hallwachs 2009</xref>; <abbrev xmlns:xlink="http://www.w3.org/1999/xlink" content-type="institution" xlink:title="Research Collection of Jose I. Martinez, Gainesville, Florida, USA" xlink:type="simple">JIM</abbrev>, per. obs.). The adults are diurnal and are usually observed puddling on leaf litter, mud, or tree bark, although they can also be attracted to artificial light (DH Janzen per. comm. 10/03/2023; <abbrev xmlns:xlink="http://www.w3.org/1999/xlink" content-type="institution" xlink:title="Research Collection of Jose I. Martinez, Gainesville, Florida, USA" xlink:type="simple">JIM</abbrev>, per. obs.).</p></tp:treatment-sec><tp:treatment-sec><!--Section generated to contain objects referenced in tp:taxon-treatment.--><fig id="F1" position="float" orientation="portrait"><object-id xmlns:xlink="http://www.w3.org/1999/xlink" content-type="doi" xlink:type="simple">10.3897/zookeys.1268.138260.figure1</object-id><object-id xmlns:xlink="http://www.w3.org/1999/xlink" content-type="arpha" xlink:type="simple">51D31386-E875-5484-B09D-81DC9D329D05</object-id><label>Figure 1.</label><caption><p>A maximum likelihood gene tree illustrating the relationships between the <italic><tp:taxon-name><tp:taxon-name-part taxon-name-part-type="genus" reg="Sosxetra">Sosxetra</tp:taxon-name-part></tp:taxon-name></italic> genus and other comose moth genera, based on the cytochrome c oxidase I gene (<abbrev xmlns:xlink="http://www.w3.org/1999/xlink" xlink:title="cytochrome c oxidase subunit I" xlink:type="simple">COI</abbrev>) marker. Nodes with black circles represent high support (UFBoot ≥ 95 and <abbrev xmlns:xlink="http://www.w3.org/1999/xlink" xlink:title="SH-aLRT test" xlink:type="simple">SH-aLRT</abbrev> ≥ 80). Nodes with gray circles represent medium support (UFBoot &lt; 95 or <abbrev xmlns:xlink="http://www.w3.org/1999/xlink" xlink:title="SH-aLRT test" xlink:type="simple">SH-aLRT</abbrev> &lt; 80). Nodes with white circles represent low support (UFBoot &lt; 95 and <abbrev xmlns:xlink="http://www.w3.org/1999/xlink" xlink:title="SH-aLRT test" xlink:type="simple">SH-aLRT</abbrev> &lt; 80). Black branches constitute the outgroups.</p></caption><graphic xmlns:xlink="http://www.w3.org/1999/xlink" xlink:href="zookeys-1268-227_article-138260__-g001.jpg" id="oo_1533721.jpg" position="float" orientation="portrait" xlink:type="simple"><uri content-type="original_file" xlink:type="simple">https://binary.pensoft.net/fig/1533721</uri></graphic></fig></tp:treatment-sec><ref-list><ref id="B19"><mixed-citation xmlns:xlink="http://www.w3.org/1999/xlink" xlink:type="simple">Poole RW (1989) Part 2. <italic><tp:taxon-name><tp:taxon-name-part taxon-name-part-type="genus">Heraclia</tp:taxon-name-part></tp:taxon-name></italic> (concl.) to <italic><tp:taxon-name><tp:taxon-name-part taxon-name-part-type="genus">Zutragum</tp:taxon-name-part></tp:taxon-name></italic>. Lepidopterorum Catalogus (new series). Fascicle 118. <tp:taxon-name><tp:taxon-name-part taxon-name-part-type="family">Noctuidae</tp:taxon-name-part></tp:taxon-name>. E. J. Brill, NY, USA, 501–1013.</mixed-citation></ref><ref id="B7"><mixed-citation xmlns:xlink="http://www.w3.org/1999/xlink" xlink:type="simple">Janzen DH, Hallwachs W (2009) Dynamic database for an inventory of the macrocaterpillar fauna, and its food plants and parasitoids, of Area de Conservacion Guanacaste (ACG), northwestern Costa Rica. <ext-link xlink:href="http://janzen.sas.upenn.edu/caterpillars/database.lasso" ext-link-type="uri" xlink:type="simple">http://janzen.sas.upenn.edu/caterpillars/database.lasso</ext-link> [accessed 1 July 2023]</mixed-citation></ref></ref-list></tp:taxon-treatment>
