# Supplementary material for: Revision of the comose flame moths of the genus Sosxetra Walker (Noctuidae, Dyopsinae), with descriptions of a new genus and three new species
Source: Zookeys. 2026 Feb 6;1268:227–48. doi: 10.3897/zookeys.1268.138260 (PMC12905589; doi:10.3897/zookeys.1268.138260)
Supplement: XML Treatment for Sosxetra grata [file zookeys.1268.138260-treatment2.xml]

<!DOCTYPE tp:taxon-treatment
  PUBLIC "-//TaxonX//DTD Taxonomic Treatment Publishing DTD v0 20100105//EN" "tax-treatment-NSO.dtd">
<tp:taxon-treatment xmlns:tp="http://www.plazi.org/taxpub"><tp:treatment-meta><kwd-group><label>Taxon classification</label><kwd>
                <named-content content-type="kingdom">Animalia</named-content>
              </kwd><kwd>
                <named-content content-type="order">Hymenoptera</named-content>
              </kwd><kwd>
                <named-content content-type="family">Eurytomidae</named-content>
              </kwd></kwd-group><mixed-citation publication-type="journal"><person-group><name><surname>Martinez</surname><given-names>Jose I.</given-names></name><name><surname>Homziak</surname><given-names>Nicholas T.</given-names></name><name><surname>Pierson</surname><given-names>Taylor L.</given-names></name><name><surname>Campo</surname><given-names>Rhys J. L.</given-names></name><name><surname>Plotkin</surname><given-names>David M.</given-names></name><name><surname>Castillo-Argaez</surname><given-names>Raiza J.</given-names></name></person-group><article-title>Revision of the comose flame moths of the genus <italic><tp:taxon-name><tp:taxon-name-part taxon-name-part-type="genus" reg="Sosxetra">Sosxetra</tp:taxon-name-part></tp:taxon-name></italic> Walker (<tp:taxon-name><tp:taxon-name-part taxon-name-part-type="family" reg="Noctuidae">Noctuidae</tp:taxon-name-part></tp:taxon-name>, <tp:taxon-name><tp:taxon-name-part taxon-name-part-type="subfamily" reg="Dyopsinae">Dyopsinae</tp:taxon-name-part></tp:taxon-name>), with descriptions of a new genus and three new species</article-title><source>Zookeys</source><day>06</day><month>02</month><year>2026</year><volume>1268</volume><fpage>227</fpage><lpage>248</lpage><pub-id pub-id-type="doi">10.3897/zookeys.1268.138260</pub-id></mixed-citation></tp:treatment-meta><tp:nomenclature><tp:taxon-name><object-id xmlns:xlink="http://www.w3.org/1999/xlink" content-type="arpha" xlink:type="simple">AD3BE0F5-39D5-5D1C-AB28-5B6803C771AC</object-id>
                    		<tp:taxon-name-part taxon-name-part-type="genus" reg="Sosxetra">Sosxetra</tp:taxon-name-part> <tp:taxon-name-part taxon-name-part-type="species" reg="grata">grata</tp:taxon-name-part>
                    	</tp:taxon-name><tp:taxon-authority>Walker, 1862</tp:taxon-authority><xref ref-type="fig" rid="F2">Figs 2</xref><xref ref-type="fig" rid="F2">, 3, 5–8, 13–15, 18, 22</xref><tp:nomenclature-citation-list><tp:nomenclature-citation><tp:taxon-name><tp:taxon-name-part taxon-name-part-type="genus" reg="Chaetoloma">Chaetoloma</tp:taxon-name-part> <tp:taxon-name-part taxon-name-part-type="species" reg="actinobola">actinobola</tp:taxon-name-part></tp:taxon-name><comment> Felder, [1874]: pl. 99 fig. 20 (syn. <xref ref-type="bibr" rid="B19">Poole 1989</xref>). Type locality: R. Amazonas. [Unknown]. Note— Felder provided an illustration of a single male specimen of this species accompanied by a brief description comparing it to <tp:taxon-name><tp:taxon-name-part taxon-name-part-type="genus" reg="Sphinx">Sphinx</tp:taxon-name-part> <tp:taxon-name-part taxon-name-part-type="species" reg="japix">japix</tp:taxon-name-part></tp:taxon-name> Cramer (now <tp:taxon-name><tp:taxon-name-part taxon-name-part-type="genus" reg="Unzela">Unzela</tp:taxon-name-part> <tp:taxon-name-part taxon-name-part-type="species" reg="japix">japix</tp:taxon-name-part></tp:taxon-name> (Cramer)) and noting its locality. The specimen was presumably lost during World War II.</comment></tp:nomenclature-citation><tp:nomenclature-citation><tp:taxon-name><tp:taxon-name-part taxon-name-part-type="genus" reg="Cereoctena">Cereoctena</tp:taxon-name-part> <tp:taxon-name-part taxon-name-part-type="species" reg="agatha">agatha</tp:taxon-name-part></tp:taxon-name><comment> Möschler, 1880: 470–471, pl. 9 fig. 21 (syn. Poole, 1989). Type locality: Surinam. [<abbrev xmlns:xlink="http://www.w3.org/1999/xlink" content-type="institution" xlink:title="Museum für Naturkunde Berlin, Berlin, DEU" xlink:type="simple">MfNB</abbrev>]. Note— Möschler described this taxon with the assistance of Guenée, based on three specimens—two males and one female—collected from Paramaribo, and compared it with <tp:taxon-name><tp:taxon-name-part taxon-name-part-type="genus" reg="Ceroctena">Ceroctena</tp:taxon-name-part> <tp:taxon-name-part taxon-name-part-type="species" reg="amynta">amynta</tp:taxon-name-part></tp:taxon-name> (Cramer). Only two syntypes remain in the <abbrev xmlns:xlink="http://www.w3.org/1999/xlink" content-type="institution" xlink:title="Museum für Naturkunde Berlin, Berlin, DEU" xlink:type="simple">MfNB</abbrev> collection: one male and one female.</comment></tp:nomenclature-citation></tp:nomenclature-citation-list></tp:nomenclature><tp:treatment-sec sec-type="Neotype"><title>Neotype.</title><p>• ♂, Brazil Espirito Santo, Rio Lamego, XII-1951, A. Maller, Colln./ J. R. Neidhoefer Collection, MILWAUKEE PUBLIC MUSEUM/ <abbrev xmlns:xlink="http://www.w3.org/1999/xlink" content-type="institution" xlink:title="Milwaukee Public Museum, Milwaukee, Wisconsin, USA" xlink:type="simple">MPM</abbrev> ENT101124/ DNA Voucher LEP-92924/ deposited in <abbrev xmlns:xlink="http://www.w3.org/1999/xlink" content-type="institution" xlink:title="Milwaukee Public Museum, Milwaukee, Wisconsin, USA" xlink:type="simple">MPM</abbrev>. [examined]</p></tp:treatment-sec><tp:treatment-sec sec-type="Additional specimens examined"><title>Additional specimens examined.</title><p>(11 ♂, 3 ♀ <abbrev xmlns:xlink="http://www.w3.org/1999/xlink" content-type="institution" xlink:title="McGuire Center for Lepidoptera and Biodiversity, Florida Museum of Natural History, Gainesville, Florida, USA" xlink:type="simple">MGCL</abbrev>; 3 ♂ <abbrev xmlns:xlink="http://www.w3.org/1999/xlink" content-type="institution" xlink:title="Milwaukee Public Museum, Milwaukee, Wisconsin, USA" xlink:type="simple">MPM</abbrev>; 1 ♂, 1 ♀ <abbrev xmlns:xlink="http://www.w3.org/1999/xlink" content-type="institution" xlink:title="Museum für Naturkunde Berlin, Berlin, DEU" xlink:type="simple">MfNB</abbrev>; 6 ♂ <abbrev xmlns:xlink="http://www.w3.org/1999/xlink" content-type="institution" xlink:title="Research Collection of Jose I. Martinez, Gainesville, Florida, USA" xlink:type="simple">JIM</abbrev>) <bold>Brazil</bold>: • Brazil, Rondonia, Cacaulandia, Fazenda Rancho Grande, road C-20 5 km. north &amp; 3 km. west from Cacaulandia, lot 23 building area, at light, Coll. by D. L. Eiler, NOCTUIDAE, Rom-UM-715, FWL 20 mm deposited in <abbrev xmlns:xlink="http://www.w3.org/1999/xlink" content-type="institution" xlink:title="McGuire Center for Lepidoptera and Biodiversity, Florida Museum of Natural History, Gainesville, Florida, USA" xlink:type="simple">MGCL</abbrev> (2 ♂); • Brazil, Rondonia, Cacaulandia, Fazenda Rancho Grande, road C-20 5 km. north &amp; 3 km. west from Cacaulandia, lot 23 building area, at light, Coll. by D. L. Eiler, NOCTUIDAE, Rom-UM-715, FWL 20 mm/ DNA Voucher LEP-85585 (2 ♂). <bold>Surinam</bold>: • Surinam Prb. “nov. 74” / <italic><tp:taxon-name><tp:taxon-name-part taxon-name-part-type="genus" reg="Ceroctena">Ceroctena</tp:taxon-name-part> <tp:taxon-name-part taxon-name-part-type="species" reg="agatha">agatha</tp:taxon-name-part></tp:taxon-name></italic> Möshl:/ <italic><tp:taxon-name><tp:taxon-name-part taxon-name-part-type="genus" reg="Ceroctena">Ceroctena</tp:taxon-name-part> <tp:taxon-name-part taxon-name-part-type="species" reg="agatha">agatha</tp:taxon-name-part></tp:taxon-name></italic>/ Type. W.Z.B.g. X’X’X’.470./ MfN URI <ext-link xmlns:xlink="http://www.w3.org/1999/xlink" xlink:href="http://coll.mfn.-berlin.de/u/09f905" ext-link-type="uri" xlink:type="simple">http://coll.mfn.-berlin.de/u/09f905</ext-link> (1 ♂); Surinam Prb. “nov. 74” / <italic><tp:taxon-name><tp:taxon-name-part taxon-name-part-type="genus" reg="Ceroctena">Ceroctena</tp:taxon-name-part> <tp:taxon-name-part taxon-name-part-type="species" reg="agatha">agatha</tp:taxon-name-part></tp:taxon-name></italic> Möshl:/ <italic><tp:taxon-name><tp:taxon-name-part taxon-name-part-type="genus" reg="Ceroctena">Ceroctena</tp:taxon-name-part> <tp:taxon-name-part taxon-name-part-type="species" reg="agatha">agatha</tp:taxon-name-part></tp:taxon-name></italic>/ Type. W.Z.B.g. X’X’X’.470./ MfN URI <ext-link xmlns:xlink="http://www.w3.org/1999/xlink" xlink:href="http://coll.mfn.-berlin.de/u/09f720" ext-link-type="uri" xlink:type="simple">http://coll.mfn.-berlin.de/u/09f720</ext-link> (1 ♀). <bold>Panama</bold>: • Panama, R. P., Pinas Bay/ 4-24/28-66/ J.R. Neidhoefer Collection, MILWAUKEE PUBLIC MUSEUM/ <abbrev xmlns:xlink="http://www.w3.org/1999/xlink" content-type="institution" xlink:title="Milwaukee Public Museum, Milwaukee, Wisconsin, USA" xlink:type="simple">MPM</abbrev> ENT101126/ DNA Voucher LEP-92925 (3 ♂). <bold>Peru</bold>: • Peru, Dep. Madre de Dios, Salvacion, Rio Alto de Madre de Dios, Manu – Park, ca. 500 m N.N. Dez. 1996, local people leg. EMEM 31.01.1997 (2 ♂). <bold>Ecuador</bold>: • Ecuador, Pichincha, Quito/ Chiriboga Km 33, 2650 m, 25 Apr. 1976, coll. N. Venedictoff (1 ♂); • Ecuador, Napo, Yasuni Nat. Pk., 20-IX–4-X–03, B/K- TLS Coll./ <italic><tp:taxon-name><tp:taxon-name-part taxon-name-part-type="genus" reg="Sosxetra">Sosxetra</tp:taxon-name-part> <tp:taxon-name-part taxon-name-part-type="species" reg="grata">grata</tp:taxon-name-part></tp:taxon-name></italic>, det. E. Knudson/ <abbrev xmlns:xlink="http://www.w3.org/1999/xlink" content-type="institution" xlink:title="McGuire Center for Lepidoptera and Biodiversity, Florida Museum of Natural History, Gainesville, Florida, USA" xlink:type="simple">MGCL</abbrev> Accession # 2019-5 E.C. Knudson, Knudson/Bordelon (1 ♂); • Ecuador, Pichincha, S. Dom., Tinalandia, 650 m, 4-V-1972, Coll Venedictoff/ Venedictoff colln., Allyn Museum, Acc. 1986-26 (1 ♀). <bold>Colombia</bold>: • Colombia, Cundinamarca, Guasca, El Chochal de Siecha, 3120 m, 28 Nov. 2019, coll. Jose I. Martinez (1 ♂). <bold>Costa Rica</bold>: • COSTA RICA, Guanacaste Prov. Hacienda Los Inocentes, 11°02'0.67", 85°30'14.29" elev. 350 m, Sept 1–3, 2005 <italic>leg</italic>. A. Sourakov (1 ♂); • COSTA RICA, Alajuela Province, Volcan Rincon de la Vieja, Las Bromelias, 640 m app. <named-content xmlns:xlink="http://www.w3.org/1999/xlink" content-type="dwc:verbatimCoordinates" xlink:type="simple"><named-content content-type="dwc:verbatimCoordinates" xlink:type="simple">10°52'N, 85°19'W</named-content></named-content>, 13-16 September 2009, A. Sourakov <italic>leg</italic>/ A. Sourakov coll., <abbrev xmlns:xlink="http://www.w3.org/1999/xlink" content-type="institution" xlink:title="McGuire Center for Lepidoptera and Biodiversity, Florida Museum of Natural History, Gainesville, Florida, USA" xlink:type="simple">MGCL</abbrev> Accession # 2009-28/ UF FLMNH <abbrev xmlns:xlink="http://www.w3.org/1999/xlink" content-type="institution" xlink:title="McGuire Center for Lepidoptera and Biodiversity, Florida Museum of Natural History, Gainesville, Florida, USA" xlink:type="simple">MGCL</abbrev> 1126933 (2 ♀). <bold>Guatemala</bold>: • GUATEMALA, Guatemala, Puerta Parada, 1850 m, 17–23 VII 2017, Jose I. Martinez (1 ♂); • GUATEMALA, Sacatepéquez, Cerró Alux, 2230 m, 19-21 VII 2017, Jose I. Martinez (3 ♂); • GUATEMALA, Dept Izabal, Biotopo Chocon Machacas, 18-20-VI-2002, elev. 5 m at M.V. Light, J.C. Schuster &amp; R.E. Woodruff (1 ♂). <bold>Mexico</bold>: • México, Yucatán, Tzucacab, Rancho Hobonil, UADY, 12-I-12, JI Martínez Coll./ UF FLMNH <abbrev xmlns:xlink="http://www.w3.org/1999/xlink" content-type="institution" xlink:title="McGuire Center for Lepidoptera and Biodiversity, Florida Museum of Natural History, Gainesville, Florida, USA" xlink:type="simple">MGCL</abbrev> 1126100/ DNA voucher LEP-85588/ <italic><tp:taxon-name><tp:taxon-name-part taxon-name-part-type="genus" reg="Sosxetra">Sosxetra</tp:taxon-name-part> <tp:taxon-name-part taxon-name-part-type="species" reg="grata">grata</tp:taxon-name-part></tp:taxon-name></italic> det. Jose I. Martinez, 2016 (1 ♂); • Mexico: STATE OF QUINTANA ROO, Xiatil/ H. L. KING, 28-X-67 Coll./ NOCTUIDAE <tp:taxon-name><tp:taxon-name-part taxon-name-part-type="genus" reg="Sosxetra">Sosxetra</tp:taxon-name-part> <tp:taxon-name-part taxon-name-part-type="species" reg="grata">grata</tp:taxon-name-part></tp:taxon-name>/ DNA voucher LEP-85589 (1 ♂).</p></tp:treatment-sec><tp:treatment-sec sec-type="Diagnosis"><title>Diagnosis.</title><p>This species closely resembles <italic><tp:taxon-name><tp:taxon-name-part taxon-name-part-type="genus" reg="Sosxetra">Sosxetra</tp:taxon-name-part> <tp:taxon-name-part taxon-name-part-type="species" reg="mamanina">mamanina</tp:taxon-name-part></tp:taxon-name></italic> in its bright pinkish-orange wings and faint forewing pattern. However, it can be distinguished by the presence of a whitish-yellow reniform spot and a distinctive diagonal mark near the forewing apex, the latter absent in <italic><tp:taxon-name><tp:taxon-name-part taxon-name-part-type="genus" reg="Sosxetra">S.</tp:taxon-name-part> <tp:taxon-name-part taxon-name-part-type="species" reg="mamanina">mamanina</tp:taxon-name-part></tp:taxon-name></italic>. The forewings are bright pinkish-orange, featuring an elongated, broad, and faintly outlined “3”-like reniform spot. Five terminal dashes are present, with the first, third, and fifth broader than the others. The hindwings are similar in color but slightly brighter, except for the darker costal area, which bears a reduced pinkish lump covered with long whitish-brown hair-like scales. The postmedial line is pointed at vein M<sub>1</sub>, unlike in related species, where it is rounded. Four terminal dashes extend from M<sub>1</sub> to CuA<sub>2</sub>, the last being barely visible. Forewing length in males ranges 39–41 mm. The palpus is marbled with bright orange, pink, and whitish-brown scales, while the underside is entirely whitish-brown. The thorax is bright pinkish-orange with whitish-brown markings medially and laterally, and whitish-brown ventrally. The abdomen is pale brownish-orange dorsally, with broad pinkish-orange dorsal tufts. The tuft on segment A1 is directed downward, while those from A2–A6 covering ¹/3 of the sternites, and the segment A7 bears a small tuft. The lateral and ventral surfaces are whitish-brown. The male genitalia are distinctive, characterized by short valvae with rounded apices and a short aedeagus ~3 × longer than wide. The vesica bears a broad dorsal meso-apical diverticulum, ~ ¹/3 the length of the vesica an autapomorphic feature for this species. Female genitalia remain unknown.</p></tp:treatment-sec><tp:treatment-sec sec-type="Immature stages"><title>Immature stages.</title><p><bold><italic>Eggs</italic></bold>. Unknown. <bold><italic>Larva</italic></bold>. Late instar with pale green integument; head with black and white patterns; two broken black subdorsal lines surrounding white dots; a pair of yellow dorsal hardened plates in every tergite from A2-A7; wide verrucae with long white hair-like setae; wide white dorsal band (Fig. <xref ref-type="fig" rid="F5">23</xref>). <bold><italic>Pre-pupa</italic></bold>. Integument changes to a dark reddish-pink; subdorsal line changes to white elongated dots; dorsal brown band A2-A7 including the area between the white spots; dorsal blurry grayish-brown band; pale gray hardened plates; verrucae with long dark gray hair-like setae. <bold><italic>Pupa</italic></bold>. Unknown<bold>. <italic>Cocoon</italic></bold>. Thick walls covered by debris and plant residuals.</p></tp:treatment-sec><tp:treatment-sec sec-type="Genetic characterization"><title>Genetic characterization.</title><p>Molecular data showed that <italic><tp:taxon-name><tp:taxon-name-part taxon-name-part-type="genus" reg="Sosxetra">Sosxetra</tp:taxon-name-part> <tp:taxon-name-part taxon-name-part-type="species" reg="grata">grata</tp:taxon-name-part></tp:taxon-name></italic> (GenBank accession number: <ext-link xmlns:xlink="http://www.w3.org/1999/xlink" xlink:href="PQ406480" ext-link-type="gen" xlink:type="simple">PQ406480</ext-link>–<ext-link xmlns:xlink="http://www.w3.org/1999/xlink" xlink:href="PQ406483" ext-link-type="gen" xlink:type="simple">PQ406483</ext-link>; BOLD BIN number: <ext-link xmlns:xlink="http://www.w3.org/1999/xlink" xlink:href="http://boldsystems.org/index.php/Public_BarcodeCluster?clusteruri=BOLD:ADP8146" ext-link-type="uri" xlink:type="simple">BOLD:ADP8146</ext-link>, <ext-link xmlns:xlink="http://www.w3.org/1999/xlink" xlink:href="http://boldsystems.org/index.php/Public_BarcodeCluster?clusteruri=BOLD:AAA8259" ext-link-type="uri" xlink:type="simple">BOLD:AAA8259</ext-link>) is sister to <italic><tp:taxon-name><tp:taxon-name-part taxon-name-part-type="genus" reg="Sosxetra">S.</tp:taxon-name-part> <tp:taxon-name-part taxon-name-part-type="species" reg="thutakanay">thutakanay</tp:taxon-name-part></tp:taxon-name></italic> + <italic><tp:taxon-name><tp:taxon-name-part taxon-name-part-type="genus" reg="Sosxetra">S.</tp:taxon-name-part> <tp:taxon-name-part taxon-name-part-type="species" reg="mamanina">mamanina</tp:taxon-name-part></tp:taxon-name></italic> with ~3.08–4.1% divergence (Fig. <xref ref-type="fig" rid="F1">1</xref>).</p></tp:treatment-sec><tp:treatment-sec sec-type="Etymology"><title>Etymology.</title><p>The name comes from the Latin word <italic>gratus</italic> that means beloved, dear, or grateful that might be based on this moth’s beauty.</p></tp:treatment-sec><tp:treatment-sec sec-type="Distribution"><title>Distribution.</title><p><italic><tp:taxon-name><tp:taxon-name-part taxon-name-part-type="genus" reg="Sosxetra">Sosxetra</tp:taxon-name-part> <tp:taxon-name-part taxon-name-part-type="species" reg="grata">grata</tp:taxon-name-part></tp:taxon-name></italic> is the most widely distributed species of the genus, ranging from Mexico to Brazil (Fig. <xref ref-type="fig" rid="F6">24</xref>).</p><fig id="F6" position="float" orientation="portrait"><object-id xmlns:xlink="http://www.w3.org/1999/xlink" content-type="doi" xlink:type="simple">10.3897/zookeys.1268.138260.figure24</object-id><object-id xmlns:xlink="http://www.w3.org/1999/xlink" content-type="arpha" xlink:type="simple">B0B67718-4526-5878-AC46-AFB3D996D470</object-id><label>Figure 24.</label><caption><p>Distribution of examined specimens of the genera <italic><tp:taxon-name><tp:taxon-name-part taxon-name-part-type="genus" reg="Sosxetra">Sosxetra</tp:taxon-name-part></tp:taxon-name></italic>.</p></caption><graphic xmlns:xlink="http://www.w3.org/1999/xlink" xlink:href="zookeys-1268-227_article-138260__-g006.jpg" id="oo_1533726.jpg" position="float" orientation="portrait" xlink:type="simple"><uri content-type="original_file" xlink:type="simple">https://binary.pensoft.net/fig/1533726</uri></graphic></fig></tp:treatment-sec><tp:treatment-sec sec-type="Remarks"><title>Remarks.</title><p><italic><tp:taxon-name><tp:taxon-name-part taxon-name-part-type="genus" reg="Sosxetra">Sosxetra</tp:taxon-name-part> <tp:taxon-name-part taxon-name-part-type="species" reg="grata">grata</tp:taxon-name-part></tp:taxon-name></italic> was found to represent a complex group with relatively low genetic divergence compared to other species. Due to limited specimen availability, we treat this group as a single species until further study. The only previously available information for this species was the original description by <xref ref-type="bibr" rid="B30">Walker (1862)</xref>, with no known physical specimens available for examination. Access to such material is essential for comparative taxonomic and systematic work; therefore, we have designated a neotype to ensure accurate identification and provide a stable reference for future research. Although holotypes of Walker are typically housed at the NHMUK, <xref ref-type="bibr" rid="B19">Poole (1989)</xref> did not specify the repository for <italic><tp:taxon-name><tp:taxon-name-part taxon-name-part-type="genus" reg="Sosxetra">S.</tp:taxon-name-part> <tp:taxon-name-part taxon-name-part-type="species" reg="grata">grata</tp:taxon-name-part></tp:taxon-name></italic>, and the NHMUK Data Portal currently lists the location of the type as unknown. We have redescribed the known species <italic><tp:taxon-name><tp:taxon-name-part taxon-name-part-type="genus" reg="Sosxetra">Sosxetra</tp:taxon-name-part> <tp:taxon-name-part taxon-name-part-type="species" reg="grata">grata</tp:taxon-name-part></tp:taxon-name></italic> based on a neotype designated in this study. The newly designated neotype is the only known specimen that matches the diagnostic features described by <xref ref-type="bibr" rid="B30">Walker (1862)</xref> (Figs <xref ref-type="fig" rid="F3">5</xref>, <xref ref-type="fig" rid="F4">18</xref>).</p></tp:treatment-sec><tp:treatment-sec><!--Section generated to contain objects referenced in tp:taxon-treatment.--><fig id="F2" position="float" orientation="portrait"><object-id xmlns:xlink="http://www.w3.org/1999/xlink" content-type="doi" xlink:type="simple">10.3897/zookeys.1268.138260.figures2-4</object-id><object-id xmlns:xlink="http://www.w3.org/1999/xlink" content-type="arpha" xlink:type="simple">808D9B29-D90D-5FC8-ABAF-DCE688E0E635</object-id><label>Figures 2–4.</label><caption><p>Adult head structure. <bold>2</bold>. <italic><tp:taxon-name><tp:taxon-name-part taxon-name-part-type="genus" reg="Sosxetra">Sosxetra</tp:taxon-name-part> <tp:taxon-name-part taxon-name-part-type="species" reg="grata">grata</tp:taxon-name-part></tp:taxon-name></italic>, ♂, Yucatan, Mexico, <abbrev xmlns:xlink="http://www.w3.org/1999/xlink" content-type="institution" xlink:title="McGuire Center for Lepidoptera and Biodiversity, Florida Museum of Natural History, Gainesville, Florida, USA" xlink:type="simple">MGCL</abbrev>; <bold>3</bold>. <italic><tp:taxon-name><tp:taxon-name-part taxon-name-part-type="genus" reg="Sosxetra">S.</tp:taxon-name-part> <tp:taxon-name-part taxon-name-part-type="species" reg="grata">grata</tp:taxon-name-part></tp:taxon-name></italic>, ♀, Alajuela, Costa Rica, <abbrev xmlns:xlink="http://www.w3.org/1999/xlink" content-type="institution" xlink:title="McGuire Center for Lepidoptera and Biodiversity, Florida Museum of Natural History, Gainesville, Florida, USA" xlink:type="simple">MGCL</abbrev>; <bold>4</bold>. <italic><tp:taxon-name><tp:taxon-name-part taxon-name-part-type="genus" reg="Covellana">Covellana</tp:taxon-name-part> <tp:taxon-name-part taxon-name-part-type="species" reg="niomalan">niomalan</tp:taxon-name-part></tp:taxon-name></italic>, Paratype, ♂, Madre de Dios, Peru, <abbrev xmlns:xlink="http://www.w3.org/1999/xlink" content-type="institution" xlink:title="McGuire Center for Lepidoptera and Biodiversity, Florida Museum of Natural History, Gainesville, Florida, USA" xlink:type="simple">MGCL</abbrev>.</p></caption><graphic xmlns:xlink="http://www.w3.org/1999/xlink" xlink:href="zookeys-1268-227_article-138260__-g002.jpg" id="oo_1533722.jpg" position="float" orientation="portrait" xlink:type="simple"><uri content-type="original_file" xlink:type="simple">https://binary.pensoft.net/fig/1533722</uri></graphic></fig><fig id="F5" position="float" orientation="portrait"><object-id xmlns:xlink="http://www.w3.org/1999/xlink" content-type="doi" xlink:type="simple">10.3897/zookeys.1268.138260.figure23</object-id><object-id xmlns:xlink="http://www.w3.org/1999/xlink" content-type="arpha" xlink:type="simple">DB9E0564-84E9-5BE4-8D9D-8BAF923C89BE</object-id><label>Figure 23.</label><caption><p>Last larval instar of <italic><tp:taxon-name><tp:taxon-name-part taxon-name-part-type="genus" reg="Sosxetra">Sosxetra</tp:taxon-name-part> <tp:taxon-name-part taxon-name-part-type="species" reg="grata">grata</tp:taxon-name-part></tp:taxon-name></italic>, Guanacaste, Costa Rica, photo by Daniel H. Janzen.</p></caption><graphic xmlns:xlink="http://www.w3.org/1999/xlink" xlink:href="zookeys-1268-227_article-138260__-g005.jpg" id="oo_1533725.jpg" position="float" orientation="portrait" xlink:type="simple"><uri content-type="original_file" xlink:type="simple">https://binary.pensoft.net/fig/1533725</uri></graphic></fig><fig id="F1" position="float" orientation="portrait"><object-id xmlns:xlink="http://www.w3.org/1999/xlink" content-type="doi" xlink:type="simple">10.3897/zookeys.1268.138260.figure1</object-id><object-id xmlns:xlink="http://www.w3.org/1999/xlink" content-type="arpha" xlink:type="simple">51D31386-E875-5484-B09D-81DC9D329D05</object-id><label>Figure 1.</label><caption><p>A maximum likelihood gene tree illustrating the relationships between the <italic><tp:taxon-name><tp:taxon-name-part taxon-name-part-type="genus" reg="Sosxetra">Sosxetra</tp:taxon-name-part></tp:taxon-name></italic> genus and other comose moth genera, based on the cytochrome c oxidase I gene (<abbrev xmlns:xlink="http://www.w3.org/1999/xlink" xlink:title="cytochrome c oxidase subunit I" xlink:type="simple">COI</abbrev>) marker. Nodes with black circles represent high support (UFBoot ≥ 95 and <abbrev xmlns:xlink="http://www.w3.org/1999/xlink" xlink:title="SH-aLRT test" xlink:type="simple">SH-aLRT</abbrev> ≥ 80). Nodes with gray circles represent medium support (UFBoot &lt; 95 or <abbrev xmlns:xlink="http://www.w3.org/1999/xlink" xlink:title="SH-aLRT test" xlink:type="simple">SH-aLRT</abbrev> &lt; 80). Nodes with white circles represent low support (UFBoot &lt; 95 and <abbrev xmlns:xlink="http://www.w3.org/1999/xlink" xlink:title="SH-aLRT test" xlink:type="simple">SH-aLRT</abbrev> &lt; 80). Black branches constitute the outgroups.</p></caption><graphic xmlns:xlink="http://www.w3.org/1999/xlink" xlink:href="zookeys-1268-227_article-138260__-g001.jpg" id="oo_1533721.jpg" position="float" orientation="portrait" xlink:type="simple"><uri content-type="original_file" xlink:type="simple">https://binary.pensoft.net/fig/1533721</uri></graphic></fig><fig id="F3" position="float" orientation="portrait"><object-id xmlns:xlink="http://www.w3.org/1999/xlink" content-type="doi" xlink:type="simple">10.3897/zookeys.1268.138260.figures5-17</object-id><object-id xmlns:xlink="http://www.w3.org/1999/xlink" content-type="arpha" xlink:type="simple">5A88C6F6-2851-58C8-8E5E-34FA8D0BAF6C</object-id><label>Figures 5–17.</label><caption><p>Adult habitus of <italic><tp:taxon-name><tp:taxon-name-part taxon-name-part-type="genus" reg="Sosxetra">Sosxetra</tp:taxon-name-part></tp:taxon-name></italic> and <italic><tp:taxon-name><tp:taxon-name-part taxon-name-part-type="genus" reg="Covellana">Covellana</tp:taxon-name-part></tp:taxon-name></italic>. <bold>5</bold>. <italic><tp:taxon-name><tp:taxon-name-part taxon-name-part-type="genus" reg="Sosxetra">Sosxetra</tp:taxon-name-part> <tp:taxon-name-part taxon-name-part-type="species" reg="grata">grata</tp:taxon-name-part></tp:taxon-name></italic>, ♂, neotype, Espirito Santo, Brazil, <abbrev xmlns:xlink="http://www.w3.org/1999/xlink" content-type="institution" xlink:title="Milwaukee Public Museum, Milwaukee, Wisconsin, USA" xlink:type="simple">MPM</abbrev>; <bold>6</bold>. <italic><tp:taxon-name><tp:taxon-name-part taxon-name-part-type="genus" reg="Sosxetra">S.</tp:taxon-name-part> <tp:taxon-name-part taxon-name-part-type="species" reg="grata">grata</tp:taxon-name-part></tp:taxon-name></italic>, syntype of <italic><tp:taxon-name><tp:taxon-name-part taxon-name-part-type="genus" reg="Sosxetra">S.</tp:taxon-name-part> <tp:taxon-name-part taxon-name-part-type="species" reg="agatha">agatha</tp:taxon-name-part></tp:taxon-name></italic>, ♂, Suriname, MfN; <bold>7</bold>. <italic><tp:taxon-name><tp:taxon-name-part taxon-name-part-type="genus" reg="Sosxetra">S.</tp:taxon-name-part> <tp:taxon-name-part taxon-name-part-type="species" reg="grata">grata</tp:taxon-name-part></tp:taxon-name></italic>, ♂, Napo, Ecuador, <abbrev xmlns:xlink="http://www.w3.org/1999/xlink" content-type="institution" xlink:title="McGuire Center for Lepidoptera and Biodiversity, Florida Museum of Natural History, Gainesville, Florida, USA" xlink:type="simple">MGCL</abbrev>; <bold>8</bold>. <italic><tp:taxon-name><tp:taxon-name-part taxon-name-part-type="genus" reg="Sosxetra">S.</tp:taxon-name-part> <tp:taxon-name-part taxon-name-part-type="species" reg="grata">grata</tp:taxon-name-part></tp:taxon-name></italic>, ♂, Yucatan, Mexico, <abbrev xmlns:xlink="http://www.w3.org/1999/xlink" content-type="institution" xlink:title="McGuire Center for Lepidoptera and Biodiversity, Florida Museum of Natural History, Gainesville, Florida, USA" xlink:type="simple">MGCL</abbrev>; <bold>9</bold>. <italic><tp:taxon-name><tp:taxon-name-part taxon-name-part-type="genus" reg="Sosxetra">S.</tp:taxon-name-part> <tp:taxon-name-part taxon-name-part-type="species" reg="mamanina">mamanina</tp:taxon-name-part></tp:taxon-name></italic>, ♂, holotype, Madre de Dios, Peru, <abbrev xmlns:xlink="http://www.w3.org/1999/xlink" content-type="institution" xlink:title="McGuire Center for Lepidoptera and Biodiversity, Florida Museum of Natural History, Gainesville, Florida, USA" xlink:type="simple">MGCL</abbrev>; <bold>10</bold>. <italic><tp:taxon-name><tp:taxon-name-part taxon-name-part-type="genus" reg="Sosxetra">S.</tp:taxon-name-part> <tp:taxon-name-part taxon-name-part-type="species" reg="mamanina">mamanina</tp:taxon-name-part></tp:taxon-name></italic>, ♂, paratype, Madre de Dios, Peru, <abbrev xmlns:xlink="http://www.w3.org/1999/xlink" content-type="institution" xlink:title="McGuire Center for Lepidoptera and Biodiversity, Florida Museum of Natural History, Gainesville, Florida, USA" xlink:type="simple">MGCL</abbrev>; <bold>11</bold>. <italic><tp:taxon-name><tp:taxon-name-part taxon-name-part-type="genus" reg="Sosxetra">S.</tp:taxon-name-part> <tp:taxon-name-part taxon-name-part-type="species" reg="thutakanay">thutakanay</tp:taxon-name-part></tp:taxon-name></italic>, ♂, holotype, Napo, Ecuador, <abbrev xmlns:xlink="http://www.w3.org/1999/xlink" content-type="institution" xlink:title="McGuire Center for Lepidoptera and Biodiversity, Florida Museum of Natural History, Gainesville, Florida, USA" xlink:type="simple">MGCL</abbrev>; <bold>12</bold>. <italic><tp:taxon-name><tp:taxon-name-part taxon-name-part-type="genus" reg="Sosxetra">S.</tp:taxon-name-part> <tp:taxon-name-part taxon-name-part-type="species" reg="thutakanay">thutakanay</tp:taxon-name-part></tp:taxon-name></italic>, ♂, paratype, French Guiana, <abbrev xmlns:xlink="http://www.w3.org/1999/xlink" content-type="institution" xlink:title="McGuire Center for Lepidoptera and Biodiversity, Florida Museum of Natural History, Gainesville, Florida, USA" xlink:type="simple">MGCL</abbrev>; <bold>13</bold>. <italic><tp:taxon-name><tp:taxon-name-part taxon-name-part-type="genus" reg="Sosxetra">S.</tp:taxon-name-part> <tp:taxon-name-part taxon-name-part-type="species" reg="grata">grata</tp:taxon-name-part></tp:taxon-name></italic>, syntype of <italic><tp:taxon-name><tp:taxon-name-part taxon-name-part-type="genus" reg="Sosxetra">S.</tp:taxon-name-part> <tp:taxon-name-part taxon-name-part-type="species" reg="agatha">agatha</tp:taxon-name-part></tp:taxon-name></italic>, ♀, Suriname, MfN; <bold>14</bold>. <italic><tp:taxon-name><tp:taxon-name-part taxon-name-part-type="genus" reg="Sosxetra">S.</tp:taxon-name-part> <tp:taxon-name-part taxon-name-part-type="species" reg="grata">grata</tp:taxon-name-part></tp:taxon-name></italic>, ♀, Pichincha, Ecuador, <abbrev xmlns:xlink="http://www.w3.org/1999/xlink" content-type="institution" xlink:title="McGuire Center for Lepidoptera and Biodiversity, Florida Museum of Natural History, Gainesville, Florida, USA" xlink:type="simple">MGCL</abbrev>; <bold>15</bold>. <italic><tp:taxon-name><tp:taxon-name-part taxon-name-part-type="genus" reg="Sosxetra">S.</tp:taxon-name-part> <tp:taxon-name-part taxon-name-part-type="species" reg="grata">grata</tp:taxon-name-part></tp:taxon-name></italic>, ♀, paratype, Alajuela, Costa Rica, <abbrev xmlns:xlink="http://www.w3.org/1999/xlink" content-type="institution" xlink:title="McGuire Center for Lepidoptera and Biodiversity, Florida Museum of Natural History, Gainesville, Florida, USA" xlink:type="simple">MGCL</abbrev>; <bold>16</bold>. <italic><tp:taxon-name><tp:taxon-name-part taxon-name-part-type="genus" reg="Covellana">Covellana</tp:taxon-name-part> <tp:taxon-name-part taxon-name-part-type="species" reg="niomalan">niomalan</tp:taxon-name-part></tp:taxon-name></italic>, ♂, holotype, Canal Zone, Panama, <abbrev xmlns:xlink="http://www.w3.org/1999/xlink" content-type="institution" xlink:title="McGuire Center for Lepidoptera and Biodiversity, Florida Museum of Natural History, Gainesville, Florida, USA" xlink:type="simple">MGCL</abbrev>; <bold>17</bold>. <italic><tp:taxon-name><tp:taxon-name-part taxon-name-part-type="genus" reg="Covellana">C.</tp:taxon-name-part> <tp:taxon-name-part taxon-name-part-type="species" reg="niomalan">niomalan</tp:taxon-name-part></tp:taxon-name></italic>, ♂, paratype, Madre de Dios, Peru, <abbrev xmlns:xlink="http://www.w3.org/1999/xlink" content-type="institution" xlink:title="McGuire Center for Lepidoptera and Biodiversity, Florida Museum of Natural History, Gainesville, Florida, USA" xlink:type="simple">MGCL</abbrev>.</p></caption><graphic xmlns:xlink="http://www.w3.org/1999/xlink" xlink:href="zookeys-1268-227_article-138260__-g003.jpg" id="oo_1533723.jpg" position="float" orientation="portrait" xlink:type="simple"><uri content-type="original_file" xlink:type="simple">https://binary.pensoft.net/fig/1533723</uri></graphic></fig><fig id="F4" position="float" orientation="portrait"><object-id xmlns:xlink="http://www.w3.org/1999/xlink" content-type="doi" xlink:type="simple">10.3897/zookeys.1268.138260.figures18-22</object-id><object-id xmlns:xlink="http://www.w3.org/1999/xlink" content-type="arpha" xlink:type="simple">5026853F-4435-528C-9A5A-E9178EE34E6E</object-id><label>Figures 18–22.</label><caption><p>Male genitalia of <italic><tp:taxon-name><tp:taxon-name-part taxon-name-part-type="genus" reg="Sosxetra">Sosxetra</tp:taxon-name-part></tp:taxon-name></italic> species. <bold>18</bold>. <italic><tp:taxon-name><tp:taxon-name-part taxon-name-part-type="genus" reg="Sosxetra">Sosxetra</tp:taxon-name-part> <tp:taxon-name-part taxon-name-part-type="species" reg="grata">grata</tp:taxon-name-part></tp:taxon-name></italic>, neotype, Espirito Santo, Brazil, <abbrev xmlns:xlink="http://www.w3.org/1999/xlink" content-type="institution" xlink:title="Milwaukee Public Museum, Milwaukee, Wisconsin, USA" xlink:type="simple">MPM</abbrev>; <bold>19</bold>. <italic><tp:taxon-name><tp:taxon-name-part taxon-name-part-type="genus" reg="Sosxetra">Sosxetra</tp:taxon-name-part> <tp:taxon-name-part taxon-name-part-type="species" reg="mamanina">mamanina</tp:taxon-name-part></tp:taxon-name></italic>, holotype, Madre de Dios, Peru, <abbrev xmlns:xlink="http://www.w3.org/1999/xlink" content-type="institution" xlink:title="McGuire Center for Lepidoptera and Biodiversity, Florida Museum of Natural History, Gainesville, Florida, USA" xlink:type="simple">MGCL</abbrev>; <bold>20</bold>. <italic><tp:taxon-name><tp:taxon-name-part taxon-name-part-type="genus" reg="Sosxetra">S.</tp:taxon-name-part> <tp:taxon-name-part taxon-name-part-type="species" reg="thutakanay">thutakanay</tp:taxon-name-part></tp:taxon-name></italic>, ♂, holotype, Napo, Ecuador, <abbrev xmlns:xlink="http://www.w3.org/1999/xlink" content-type="institution" xlink:title="McGuire Center for Lepidoptera and Biodiversity, Florida Museum of Natural History, Gainesville, Florida, USA" xlink:type="simple">MGCL</abbrev>; <bold>21</bold>. <italic><tp:taxon-name><tp:taxon-name-part taxon-name-part-type="genus" reg="Covellana">Covellana</tp:taxon-name-part> <tp:taxon-name-part taxon-name-part-type="species" reg="niomalan">niomalan</tp:taxon-name-part></tp:taxon-name></italic>, ♂, paratype, Canal Zone, Panama, <abbrev xmlns:xlink="http://www.w3.org/1999/xlink" content-type="institution" xlink:title="McGuire Center for Lepidoptera and Biodiversity, Florida Museum of Natural History, Gainesville, Florida, USA" xlink:type="simple">MGCL</abbrev>; <bold>22</bold>. <italic><tp:taxon-name><tp:taxon-name-part taxon-name-part-type="genus" reg="Sosxetra">S.</tp:taxon-name-part> <tp:taxon-name-part taxon-name-part-type="species" reg="grata">grata</tp:taxon-name-part></tp:taxon-name></italic>, ♀, Alajuela, Costa Rica, <abbrev xmlns:xlink="http://www.w3.org/1999/xlink" content-type="institution" xlink:title="McGuire Center for Lepidoptera and Biodiversity, Florida Museum of Natural History, Gainesville, Florida, USA" xlink:type="simple">MGCL</abbrev>.</p></caption><graphic xmlns:xlink="http://www.w3.org/1999/xlink" xlink:href="zookeys-1268-227_article-138260__-g004.jpg" id="oo_1533724.jpg" position="float" orientation="portrait" xlink:type="simple"><uri content-type="original_file" xlink:type="simple">https://binary.pensoft.net/fig/1533724</uri></graphic></fig></tp:treatment-sec><ref-list><ref id="B19"><mixed-citation xmlns:xlink="http://www.w3.org/1999/xlink" xlink:type="simple">Poole RW (1989) Part 2. <italic><tp:taxon-name><tp:taxon-name-part taxon-name-part-type="genus">Heraclia</tp:taxon-name-part></tp:taxon-name></italic> (concl.) to <italic><tp:taxon-name><tp:taxon-name-part taxon-name-part-type="genus">Zutragum</tp:taxon-name-part></tp:taxon-name></italic>. Lepidopterorum Catalogus (new series). Fascicle 118. <tp:taxon-name><tp:taxon-name-part taxon-name-part-type="family">Noctuidae</tp:taxon-name-part></tp:taxon-name>. E. J. Brill, NY, USA, 501–1013.</mixed-citation></ref><ref id="B30"><mixed-citation xmlns:xlink="http://www.w3.org/1999/xlink" xlink:type="simple">Walker F (1862) Characters of undescribed <tp:taxon-name><tp:taxon-name-part taxon-name-part-type="order">Lepidoptera</tp:taxon-name-part></tp:taxon-name> in the collection of W. W. Saunders, Esq., F. R. S. Transactions of the Royal Entomological Society of London 3(1): 70–128. <ext-link xlink:href="10.1111/j.1365-2311.1862.tb00593.x" ext-link-type="doi" xlink:type="simple">https://doi.org/10.1111/j.1365-2311.1862.tb00593.x</ext-link></mixed-citation></ref></ref-list></tp:taxon-treatment>
