# Supplementary material for: Revision of the comose flame moths of the genus Sosxetra Walker (Noctuidae, Dyopsinae), with descriptions of a new genus and three new species
Source: Zookeys. 2026 Feb 6;1268:227–48. doi: 10.3897/zookeys.1268.138260 (PMC12905589; doi:10.3897/zookeys.1268.138260)
Supplement: XML Treatment for Sosxetra mamanina [file zookeys.1268.138260-treatment3.xml]

<!DOCTYPE tp:taxon-treatment
  PUBLIC "-//TaxonX//DTD Taxonomic Treatment Publishing DTD v0 20100105//EN" "tax-treatment-NSO.dtd">
<tp:taxon-treatment xmlns:tp="http://www.plazi.org/taxpub"><tp:treatment-meta><kwd-group><label>Taxon classification</label><kwd>
                <named-content content-type="kingdom">Animalia</named-content>
              </kwd><kwd>
                <named-content content-type="order">Hymenoptera</named-content>
              </kwd><kwd>
                <named-content content-type="family">Eurytomidae</named-content>
              </kwd></kwd-group><mixed-citation publication-type="journal"><person-group><name><surname>Martinez</surname><given-names>Jose I.</given-names></name><name><surname>Homziak</surname><given-names>Nicholas T.</given-names></name><name><surname>Pierson</surname><given-names>Taylor L.</given-names></name><name><surname>Campo</surname><given-names>Rhys J. L.</given-names></name><name><surname>Plotkin</surname><given-names>David M.</given-names></name><name><surname>Castillo-Argaez</surname><given-names>Raiza J.</given-names></name></person-group><article-title>Revision of the comose flame moths of the genus <italic><tp:taxon-name><tp:taxon-name-part taxon-name-part-type="genus" reg="Sosxetra">Sosxetra</tp:taxon-name-part></tp:taxon-name></italic> Walker (<tp:taxon-name><tp:taxon-name-part taxon-name-part-type="family" reg="Noctuidae">Noctuidae</tp:taxon-name-part></tp:taxon-name>, <tp:taxon-name><tp:taxon-name-part taxon-name-part-type="subfamily" reg="Dyopsinae">Dyopsinae</tp:taxon-name-part></tp:taxon-name>), with descriptions of a new genus and three new species</article-title><source>Zookeys</source><day>06</day><month>02</month><year>2026</year><volume>1268</volume><fpage>227</fpage><lpage>248</lpage><pub-id pub-id-type="doi">10.3897/zookeys.1268.138260</pub-id></mixed-citation></tp:treatment-meta><tp:nomenclature><tp:taxon-name><object-id xmlns:xlink="http://www.w3.org/1999/xlink" content-type="arpha" xlink:type="simple">CD196ECB-EBD8-57E1-84AF-EF891BA01EF3</object-id>
                    		<tp:taxon-name-part taxon-name-part-type="genus" reg="Sosxetra">Sosxetra</tp:taxon-name-part> <tp:taxon-name-part taxon-name-part-type="species" reg="mamanina">mamanina</tp:taxon-name-part>
                    	
                    		<object-id xmlns:xlink="http://www.w3.org/1999/xlink" content-type="zoobank" xlink:type="simple">https://zoobank.org/C0CA6DA9-FF1D-40C8-8C67-DD16D7C321BF</object-id>
                    	</tp:taxon-name><tp:taxon-authority>Martinez, Homziak &amp; Castillo-Argaez</tp:taxon-authority><tp:taxon-status xmlns:xlink="http://www.w3.org/1999/xlink" xlink:type="simple">sp. nov.</tp:taxon-status><xref ref-type="fig" rid="F3">Figs 9</xref><xref ref-type="fig" rid="F3">, 10</xref><xref ref-type="fig" rid="F4">, 19</xref></tp:nomenclature><tp:treatment-sec sec-type="Type material"><title>Type material.</title><p><bold><italic>Holotype</italic></bold>: • ♂, Peru, Dep. Madre de Dios, Salvacion, Rio Alto de Madre de Dios, Manu Park, 500 m, X–XI. 1996, local people leg. Colln. EMEM/ W. McGuire colln. <abbrev xmlns:xlink="http://www.w3.org/1999/xlink" content-type="institution" xlink:title="McGuire Center for Lepidoptera and Biodiversity, Florida Museum of Natural History, Gainesville, Florida, USA" xlink:type="simple">MGCL</abbrev> Accession # 2008-43/ FLMNH-<abbrev xmlns:xlink="http://www.w3.org/1999/xlink" content-type="institution" xlink:title="McGuire Center for Lepidoptera and Biodiversity, Florida Museum of Natural History, Gainesville, Florida, USA" xlink:type="simple">MGCL</abbrev> Specimen 167487/ DNA Voucher LEP-85587/ deposited in <abbrev xmlns:xlink="http://www.w3.org/1999/xlink" content-type="institution" xlink:title="McGuire Center for Lepidoptera and Biodiversity, Florida Museum of Natural History, Gainesville, Florida, USA" xlink:type="simple">MGCL</abbrev>. <bold><italic>Paratypes</italic></bold> (4 ♂ <abbrev xmlns:xlink="http://www.w3.org/1999/xlink" content-type="institution" xlink:title="McGuire Center for Lepidoptera and Biodiversity, Florida Museum of Natural History, Gainesville, Florida, USA" xlink:type="simple">MGCL</abbrev>): <bold>Peru</bold>: • Same collecting data as holotype (1 ♂); •  Peru, Dep. Madre de Dios, Salvacion, Rio Alto de Madre de Dios, Manu – Park, ca. 500 m N.N. Dez. 1996, local people leg. EMEM 31.01.1997 (3 ♂).</p></tp:treatment-sec><tp:treatment-sec sec-type="Diagnosis"><title>Diagnosis.</title><p>Although <italic><tp:taxon-name><tp:taxon-name-part taxon-name-part-type="genus" reg="Sosxetra">Sosxetra</tp:taxon-name-part> <tp:taxon-name-part taxon-name-part-type="species" reg="mamanina">mamanina</tp:taxon-name-part></tp:taxon-name></italic> is genetically closer to <italic><tp:taxon-name><tp:taxon-name-part taxon-name-part-type="genus" reg="Sosxetra">S.</tp:taxon-name-part> <tp:taxon-name-part taxon-name-part-type="species" reg="thutakanay">thutakanay</tp:taxon-name-part></tp:taxon-name></italic>, its external resemblance to <italic><tp:taxon-name><tp:taxon-name-part taxon-name-part-type="genus" reg="Sosxetra">S.</tp:taxon-name-part> <tp:taxon-name-part taxon-name-part-type="species" reg="grata">grata</tp:taxon-name-part></tp:taxon-name></italic> is striking. Both species share a similar reduction of the antennal tufts and a short costal mid-lump covered with hair-like scales on the hindwing. However, <italic><tp:taxon-name><tp:taxon-name-part taxon-name-part-type="genus" reg="Sosxetra">S.</tp:taxon-name-part> <tp:taxon-name-part taxon-name-part-type="species" reg="mamanina">mamanina</tp:taxon-name-part></tp:taxon-name></italic> can be readily distinguished from all other congeners by the position of the hindwing postmedial line, which lies unusually close to the outer margin, whereas in the remaining species it is situated farther inward (see Figs <xref ref-type="fig" rid="F3">5–12</xref>). Additionally, the terminal dashes in <italic><tp:taxon-name><tp:taxon-name-part taxon-name-part-type="genus" reg="Sosxetra">S.</tp:taxon-name-part> <tp:taxon-name-part taxon-name-part-type="species" reg="mamanina">mamanina</tp:taxon-name-part></tp:taxon-name></italic> are larger than those observed in <italic><tp:taxon-name><tp:taxon-name-part taxon-name-part-type="genus" reg="Sosxetra">S.</tp:taxon-name-part> <tp:taxon-name-part taxon-name-part-type="species" reg="grata">grata</tp:taxon-name-part></tp:taxon-name></italic>. The forewing reniform spot is narrow, resembling that of <italic><tp:taxon-name><tp:taxon-name-part taxon-name-part-type="genus" reg="Sosxetra">S.</tp:taxon-name-part> <tp:taxon-name-part taxon-name-part-type="species" reg="grata">grata</tp:taxon-name-part></tp:taxon-name></italic>, but differs in the reduction or occasional absence of the black outline, which may be faint or indistinct. The male genitalia are also similar to those of <italic><tp:taxon-name><tp:taxon-name-part taxon-name-part-type="genus" reg="Sosxetra">S.</tp:taxon-name-part> <tp:taxon-name-part taxon-name-part-type="species" reg="grata">grata</tp:taxon-name-part></tp:taxon-name></italic>, with a valva bearing a slightly rounded apex, yet they differ in the noticeably larger overall size of the valva.</p></tp:treatment-sec><tp:treatment-sec sec-type="Description"><title>Description.</title><p><bold><italic>Head</italic></bold>. Palpus with marbled tufts of pink, purple, orange, and pale brown; frons pale brownish-orange; antenna brown with reduced pinkish-orange tufts. <bold><italic>Thorax</italic></bold>. Dorsum pale brownish-orange; paler near wing bases; ventrum pale brownish-yellow. <bold><italic>Leg</italic></bold>. Foreleg marbled pink, purple, orange, and pale brown, interspersed with white and gray; mid- and hindlegs concolorous with thorax ventrally. <bold><italic>Wing</italic></bold>. Forewing length, male 40–42 mm; ground color pale brownish-orange; medial and postmedial lines faint, cream-colored; space between lines bright pink; interveinal lines pinkish-orange, darker near margin; thin white fold line present; reniform spot faint or absent; fringe orangish-yellow; six black terminal dashes; dash between R<sub>4</sub> and R<sub>5</sub> barely visible; apex unmarked; hindwing slightly brighter; costal and outer areas darker; cream postmedial line close to outer margin; costal margin with small bright pink lump, short hair-like scales; area between postmedial line and outer margin orangish-brown with purplish-blue spots; area between Sc+R<sub>1</sub> and Rs with Հ-shaped line; fringe orangish-yellow with four large black dashes (M<sub>1</sub>–CuA<sub>1</sub>); posterior fringe pale yellowish-orange. <bold><italic>Abdomen</italic></bold>. Dorsum orangish-yellow; ventrum paler, laterally brighter; brownish-orange dorsal tufts; A1 tuft broader with pink tips; A2–A5 tufts slender. <bold><italic>Male genitalia</italic></bold>. Valva broad with pointed, slightly rounded apex; saccular process weakly rounded; juxta wide, ends swollen; uncus narrow, elongate, beak-like; saccus arrowhead-shaped; phallus with aedeagus 4½ × longer than wide; vesica slightly longer than aedeagus. <bold><italic>Female genitalia</italic></bold>. Unknown.</p></tp:treatment-sec><tp:treatment-sec sec-type="Immature stages"><title>Immature stages.</title><p>Life cycle and host plant remain unknown.</p></tp:treatment-sec><tp:treatment-sec sec-type="Genetic characterization"><title>Genetic characterization.</title><p>Molecular data has shown that <italic><tp:taxon-name><tp:taxon-name-part taxon-name-part-type="genus" reg="Sosxetra">Sosxetra</tp:taxon-name-part> <tp:taxon-name-part taxon-name-part-type="species" reg="mamanina">mamanina</tp:taxon-name-part></tp:taxon-name></italic> (GenBank accession number: <ext-link xmlns:xlink="http://www.w3.org/1999/xlink" xlink:href="PQ406478" ext-link-type="gen" xlink:type="simple">PQ406478</ext-link>; BOLD BIN number: <ext-link xmlns:xlink="http://www.w3.org/1999/xlink" xlink:href="http://boldsystems.org/index.php/Public_BarcodeCluster?clusteruri=BOLD:AAZ7507" ext-link-type="uri" xlink:type="simple">BOLD:AAZ7507</ext-link>) is sister to <italic><tp:taxon-name><tp:taxon-name-part taxon-name-part-type="genus" reg="Sosxetra">S.</tp:taxon-name-part> <tp:taxon-name-part taxon-name-part-type="species" reg="thutakanay">thutakanay</tp:taxon-name-part></tp:taxon-name></italic> with ~3.3% divergence (Fig. <xref ref-type="fig" rid="F1">1</xref>).</p></tp:treatment-sec><tp:treatment-sec sec-type="Etymology"><title>Etymology.</title><p>The name of this species is in reference to “<italic>Mama Nina</italic>” who is the “Mother of Fire” or “Fire Goddess” in the Incan culture (<xref ref-type="bibr" rid="B29">Villanueva-Sotomayor 2020</xref>).</p></tp:treatment-sec><tp:treatment-sec sec-type="Distribution"><title>Distribution.</title><p>This species is only known from south-central Peru (Fig. <xref ref-type="fig" rid="F6">24</xref>).</p></tp:treatment-sec><tp:treatment-sec sec-type="Remarks"><title>Remarks.</title><p>Holotype and paratypes are in perfect condition (Figs <xref ref-type="fig" rid="F3">9</xref>, <xref ref-type="fig" rid="F3">10</xref>).</p></tp:treatment-sec><tp:treatment-sec><!--Section generated to contain objects referenced in tp:taxon-treatment.--><fig id="F3" position="float" orientation="portrait"><object-id xmlns:xlink="http://www.w3.org/1999/xlink" content-type="doi" xlink:type="simple">10.3897/zookeys.1268.138260.figures5-17</object-id><object-id xmlns:xlink="http://www.w3.org/1999/xlink" content-type="arpha" xlink:type="simple">5A88C6F6-2851-58C8-8E5E-34FA8D0BAF6C</object-id><label>Figures 5–17.</label><caption><p>Adult habitus of <italic><tp:taxon-name><tp:taxon-name-part taxon-name-part-type="genus" reg="Sosxetra">Sosxetra</tp:taxon-name-part></tp:taxon-name></italic> and <italic><tp:taxon-name><tp:taxon-name-part taxon-name-part-type="genus" reg="Covellana">Covellana</tp:taxon-name-part></tp:taxon-name></italic>. <bold>5</bold>. <italic><tp:taxon-name><tp:taxon-name-part taxon-name-part-type="genus" reg="Sosxetra">Sosxetra</tp:taxon-name-part> <tp:taxon-name-part taxon-name-part-type="species" reg="grata">grata</tp:taxon-name-part></tp:taxon-name></italic>, ♂, neotype, Espirito Santo, Brazil, <abbrev xmlns:xlink="http://www.w3.org/1999/xlink" content-type="institution" xlink:title="Milwaukee Public Museum, Milwaukee, Wisconsin, USA" xlink:type="simple">MPM</abbrev>; <bold>6</bold>. <italic><tp:taxon-name><tp:taxon-name-part taxon-name-part-type="genus" reg="Sosxetra">S.</tp:taxon-name-part> <tp:taxon-name-part taxon-name-part-type="species" reg="grata">grata</tp:taxon-name-part></tp:taxon-name></italic>, syntype of <italic><tp:taxon-name><tp:taxon-name-part taxon-name-part-type="genus" reg="Sosxetra">S.</tp:taxon-name-part> <tp:taxon-name-part taxon-name-part-type="species" reg="agatha">agatha</tp:taxon-name-part></tp:taxon-name></italic>, ♂, Suriname, MfN; <bold>7</bold>. <italic><tp:taxon-name><tp:taxon-name-part taxon-name-part-type="genus" reg="Sosxetra">S.</tp:taxon-name-part> <tp:taxon-name-part taxon-name-part-type="species" reg="grata">grata</tp:taxon-name-part></tp:taxon-name></italic>, ♂, Napo, Ecuador, <abbrev xmlns:xlink="http://www.w3.org/1999/xlink" content-type="institution" xlink:title="McGuire Center for Lepidoptera and Biodiversity, Florida Museum of Natural History, Gainesville, Florida, USA" xlink:type="simple">MGCL</abbrev>; <bold>8</bold>. <italic><tp:taxon-name><tp:taxon-name-part taxon-name-part-type="genus" reg="Sosxetra">S.</tp:taxon-name-part> <tp:taxon-name-part taxon-name-part-type="species" reg="grata">grata</tp:taxon-name-part></tp:taxon-name></italic>, ♂, Yucatan, Mexico, <abbrev xmlns:xlink="http://www.w3.org/1999/xlink" content-type="institution" xlink:title="McGuire Center for Lepidoptera and Biodiversity, Florida Museum of Natural History, Gainesville, Florida, USA" xlink:type="simple">MGCL</abbrev>; <bold>9</bold>. <italic><tp:taxon-name><tp:taxon-name-part taxon-name-part-type="genus" reg="Sosxetra">S.</tp:taxon-name-part> <tp:taxon-name-part taxon-name-part-type="species" reg="mamanina">mamanina</tp:taxon-name-part></tp:taxon-name></italic>, ♂, holotype, Madre de Dios, Peru, <abbrev xmlns:xlink="http://www.w3.org/1999/xlink" content-type="institution" xlink:title="McGuire Center for Lepidoptera and Biodiversity, Florida Museum of Natural History, Gainesville, Florida, USA" xlink:type="simple">MGCL</abbrev>; <bold>10</bold>. <italic><tp:taxon-name><tp:taxon-name-part taxon-name-part-type="genus" reg="Sosxetra">S.</tp:taxon-name-part> <tp:taxon-name-part taxon-name-part-type="species" reg="mamanina">mamanina</tp:taxon-name-part></tp:taxon-name></italic>, ♂, paratype, Madre de Dios, Peru, <abbrev xmlns:xlink="http://www.w3.org/1999/xlink" content-type="institution" xlink:title="McGuire Center for Lepidoptera and Biodiversity, Florida Museum of Natural History, Gainesville, Florida, USA" xlink:type="simple">MGCL</abbrev>; <bold>11</bold>. <italic><tp:taxon-name><tp:taxon-name-part taxon-name-part-type="genus" reg="Sosxetra">S.</tp:taxon-name-part> <tp:taxon-name-part taxon-name-part-type="species" reg="thutakanay">thutakanay</tp:taxon-name-part></tp:taxon-name></italic>, ♂, holotype, Napo, Ecuador, <abbrev xmlns:xlink="http://www.w3.org/1999/xlink" content-type="institution" xlink:title="McGuire Center for Lepidoptera and Biodiversity, Florida Museum of Natural History, Gainesville, Florida, USA" xlink:type="simple">MGCL</abbrev>; <bold>12</bold>. <italic><tp:taxon-name><tp:taxon-name-part taxon-name-part-type="genus" reg="Sosxetra">S.</tp:taxon-name-part> <tp:taxon-name-part taxon-name-part-type="species" reg="thutakanay">thutakanay</tp:taxon-name-part></tp:taxon-name></italic>, ♂, paratype, French Guiana, <abbrev xmlns:xlink="http://www.w3.org/1999/xlink" content-type="institution" xlink:title="McGuire Center for Lepidoptera and Biodiversity, Florida Museum of Natural History, Gainesville, Florida, USA" xlink:type="simple">MGCL</abbrev>; <bold>13</bold>. <italic><tp:taxon-name><tp:taxon-name-part taxon-name-part-type="genus" reg="Sosxetra">S.</tp:taxon-name-part> <tp:taxon-name-part taxon-name-part-type="species" reg="grata">grata</tp:taxon-name-part></tp:taxon-name></italic>, syntype of <italic><tp:taxon-name><tp:taxon-name-part taxon-name-part-type="genus" reg="Sosxetra">S.</tp:taxon-name-part> <tp:taxon-name-part taxon-name-part-type="species" reg="agatha">agatha</tp:taxon-name-part></tp:taxon-name></italic>, ♀, Suriname, MfN; <bold>14</bold>. <italic><tp:taxon-name><tp:taxon-name-part taxon-name-part-type="genus" reg="Sosxetra">S.</tp:taxon-name-part> <tp:taxon-name-part taxon-name-part-type="species" reg="grata">grata</tp:taxon-name-part></tp:taxon-name></italic>, ♀, Pichincha, Ecuador, <abbrev xmlns:xlink="http://www.w3.org/1999/xlink" content-type="institution" xlink:title="McGuire Center for Lepidoptera and Biodiversity, Florida Museum of Natural History, Gainesville, Florida, USA" xlink:type="simple">MGCL</abbrev>; <bold>15</bold>. <italic><tp:taxon-name><tp:taxon-name-part taxon-name-part-type="genus" reg="Sosxetra">S.</tp:taxon-name-part> <tp:taxon-name-part taxon-name-part-type="species" reg="grata">grata</tp:taxon-name-part></tp:taxon-name></italic>, ♀, paratype, Alajuela, Costa Rica, <abbrev xmlns:xlink="http://www.w3.org/1999/xlink" content-type="institution" xlink:title="McGuire Center for Lepidoptera and Biodiversity, Florida Museum of Natural History, Gainesville, Florida, USA" xlink:type="simple">MGCL</abbrev>; <bold>16</bold>. <italic><tp:taxon-name><tp:taxon-name-part taxon-name-part-type="genus" reg="Covellana">Covellana</tp:taxon-name-part> <tp:taxon-name-part taxon-name-part-type="species" reg="niomalan">niomalan</tp:taxon-name-part></tp:taxon-name></italic>, ♂, holotype, Canal Zone, Panama, <abbrev xmlns:xlink="http://www.w3.org/1999/xlink" content-type="institution" xlink:title="McGuire Center for Lepidoptera and Biodiversity, Florida Museum of Natural History, Gainesville, Florida, USA" xlink:type="simple">MGCL</abbrev>; <bold>17</bold>. <italic><tp:taxon-name><tp:taxon-name-part taxon-name-part-type="genus" reg="Covellana">C.</tp:taxon-name-part> <tp:taxon-name-part taxon-name-part-type="species" reg="niomalan">niomalan</tp:taxon-name-part></tp:taxon-name></italic>, ♂, paratype, Madre de Dios, Peru, <abbrev xmlns:xlink="http://www.w3.org/1999/xlink" content-type="institution" xlink:title="McGuire Center for Lepidoptera and Biodiversity, Florida Museum of Natural History, Gainesville, Florida, USA" xlink:type="simple">MGCL</abbrev>.</p></caption><graphic xmlns:xlink="http://www.w3.org/1999/xlink" xlink:href="zookeys-1268-227_article-138260__-g003.jpg" id="oo_1533723.jpg" position="float" orientation="portrait" xlink:type="simple"><uri content-type="original_file" xlink:type="simple">https://binary.pensoft.net/fig/1533723</uri></graphic></fig><fig id="F4" position="float" orientation="portrait"><object-id xmlns:xlink="http://www.w3.org/1999/xlink" content-type="doi" xlink:type="simple">10.3897/zookeys.1268.138260.figures18-22</object-id><object-id xmlns:xlink="http://www.w3.org/1999/xlink" content-type="arpha" xlink:type="simple">5026853F-4435-528C-9A5A-E9178EE34E6E</object-id><label>Figures 18–22.</label><caption><p>Male genitalia of <italic><tp:taxon-name><tp:taxon-name-part taxon-name-part-type="genus" reg="Sosxetra">Sosxetra</tp:taxon-name-part></tp:taxon-name></italic> species. <bold>18</bold>. <italic><tp:taxon-name><tp:taxon-name-part taxon-name-part-type="genus" reg="Sosxetra">Sosxetra</tp:taxon-name-part> <tp:taxon-name-part taxon-name-part-type="species" reg="grata">grata</tp:taxon-name-part></tp:taxon-name></italic>, neotype, Espirito Santo, Brazil, <abbrev xmlns:xlink="http://www.w3.org/1999/xlink" content-type="institution" xlink:title="Milwaukee Public Museum, Milwaukee, Wisconsin, USA" xlink:type="simple">MPM</abbrev>; <bold>19</bold>. <italic><tp:taxon-name><tp:taxon-name-part taxon-name-part-type="genus" reg="Sosxetra">Sosxetra</tp:taxon-name-part> <tp:taxon-name-part taxon-name-part-type="species" reg="mamanina">mamanina</tp:taxon-name-part></tp:taxon-name></italic>, holotype, Madre de Dios, Peru, <abbrev xmlns:xlink="http://www.w3.org/1999/xlink" content-type="institution" xlink:title="McGuire Center for Lepidoptera and Biodiversity, Florida Museum of Natural History, Gainesville, Florida, USA" xlink:type="simple">MGCL</abbrev>; <bold>20</bold>. <italic><tp:taxon-name><tp:taxon-name-part taxon-name-part-type="genus" reg="Sosxetra">S.</tp:taxon-name-part> <tp:taxon-name-part taxon-name-part-type="species" reg="thutakanay">thutakanay</tp:taxon-name-part></tp:taxon-name></italic>, ♂, holotype, Napo, Ecuador, <abbrev xmlns:xlink="http://www.w3.org/1999/xlink" content-type="institution" xlink:title="McGuire Center for Lepidoptera and Biodiversity, Florida Museum of Natural History, Gainesville, Florida, USA" xlink:type="simple">MGCL</abbrev>; <bold>21</bold>. <italic><tp:taxon-name><tp:taxon-name-part taxon-name-part-type="genus" reg="Covellana">Covellana</tp:taxon-name-part> <tp:taxon-name-part taxon-name-part-type="species" reg="niomalan">niomalan</tp:taxon-name-part></tp:taxon-name></italic>, ♂, paratype, Canal Zone, Panama, <abbrev xmlns:xlink="http://www.w3.org/1999/xlink" content-type="institution" xlink:title="McGuire Center for Lepidoptera and Biodiversity, Florida Museum of Natural History, Gainesville, Florida, USA" xlink:type="simple">MGCL</abbrev>; <bold>22</bold>. <italic><tp:taxon-name><tp:taxon-name-part taxon-name-part-type="genus" reg="Sosxetra">S.</tp:taxon-name-part> <tp:taxon-name-part taxon-name-part-type="species" reg="grata">grata</tp:taxon-name-part></tp:taxon-name></italic>, ♀, Alajuela, Costa Rica, <abbrev xmlns:xlink="http://www.w3.org/1999/xlink" content-type="institution" xlink:title="McGuire Center for Lepidoptera and Biodiversity, Florida Museum of Natural History, Gainesville, Florida, USA" xlink:type="simple">MGCL</abbrev>.</p></caption><graphic xmlns:xlink="http://www.w3.org/1999/xlink" xlink:href="zookeys-1268-227_article-138260__-g004.jpg" id="oo_1533724.jpg" position="float" orientation="portrait" xlink:type="simple"><uri content-type="original_file" xlink:type="simple">https://binary.pensoft.net/fig/1533724</uri></graphic></fig><fig id="F1" position="float" orientation="portrait"><object-id xmlns:xlink="http://www.w3.org/1999/xlink" content-type="doi" xlink:type="simple">10.3897/zookeys.1268.138260.figure1</object-id><object-id xmlns:xlink="http://www.w3.org/1999/xlink" content-type="arpha" xlink:type="simple">51D31386-E875-5484-B09D-81DC9D329D05</object-id><label>Figure 1.</label><caption><p>A maximum likelihood gene tree illustrating the relationships between the <italic><tp:taxon-name><tp:taxon-name-part taxon-name-part-type="genus" reg="Sosxetra">Sosxetra</tp:taxon-name-part></tp:taxon-name></italic> genus and other comose moth genera, based on the cytochrome c oxidase I gene (<abbrev xmlns:xlink="http://www.w3.org/1999/xlink" xlink:title="cytochrome c oxidase subunit I" xlink:type="simple">COI</abbrev>) marker. Nodes with black circles represent high support (UFBoot ≥ 95 and <abbrev xmlns:xlink="http://www.w3.org/1999/xlink" xlink:title="SH-aLRT test" xlink:type="simple">SH-aLRT</abbrev> ≥ 80). Nodes with gray circles represent medium support (UFBoot &lt; 95 or <abbrev xmlns:xlink="http://www.w3.org/1999/xlink" xlink:title="SH-aLRT test" xlink:type="simple">SH-aLRT</abbrev> &lt; 80). Nodes with white circles represent low support (UFBoot &lt; 95 and <abbrev xmlns:xlink="http://www.w3.org/1999/xlink" xlink:title="SH-aLRT test" xlink:type="simple">SH-aLRT</abbrev> &lt; 80). Black branches constitute the outgroups.</p></caption><graphic xmlns:xlink="http://www.w3.org/1999/xlink" xlink:href="zookeys-1268-227_article-138260__-g001.jpg" id="oo_1533721.jpg" position="float" orientation="portrait" xlink:type="simple"><uri content-type="original_file" xlink:type="simple">https://binary.pensoft.net/fig/1533721</uri></graphic></fig><fig id="F6" position="float" orientation="portrait"><object-id xmlns:xlink="http://www.w3.org/1999/xlink" content-type="doi" xlink:type="simple">10.3897/zookeys.1268.138260.figure24</object-id><object-id xmlns:xlink="http://www.w3.org/1999/xlink" content-type="arpha" xlink:type="simple">B0B67718-4526-5878-AC46-AFB3D996D470</object-id><label>Figure 24.</label><caption><p>Distribution of examined specimens of the genera <italic><tp:taxon-name><tp:taxon-name-part taxon-name-part-type="genus" reg="Sosxetra">Sosxetra</tp:taxon-name-part></tp:taxon-name></italic>.</p></caption><graphic xmlns:xlink="http://www.w3.org/1999/xlink" xlink:href="zookeys-1268-227_article-138260__-g006.jpg" id="oo_1533726.jpg" position="float" orientation="portrait" xlink:type="simple"><uri content-type="original_file" xlink:type="simple">https://binary.pensoft.net/fig/1533726</uri></graphic></fig></tp:treatment-sec><ref-list><ref id="B29"><mixed-citation xmlns:xlink="http://www.w3.org/1999/xlink" xlink:type="simple">Villanueva-Sotomayor JR (2020) ¿Por qué la naturaleza se enfurece? ¿Qué pasó el 31 de mayo de 1970?. In: Barron-Pastor D, Zubieta-Nuñez F (Eds) 1970 La hecatombe de Áncash, Lima, Peru, 522 pp.</mixed-citation></ref></ref-list></tp:taxon-treatment>
