# Supplementary material for: Revision of the comose flame moths of the genus Sosxetra Walker (Noctuidae, Dyopsinae), with descriptions of a new genus and three new species
Source: Zookeys. 2026 Feb 6;1268:227–48. doi: 10.3897/zookeys.1268.138260 (PMC12905589; doi:10.3897/zookeys.1268.138260)
Supplement: XML Treatment for Sosxetra thutakanay [file zookeys.1268.138260-treatment4.xml]

<!DOCTYPE tp:taxon-treatment
  PUBLIC "-//TaxonX//DTD Taxonomic Treatment Publishing DTD v0 20100105//EN" "tax-treatment-NSO.dtd">
<tp:taxon-treatment xmlns:tp="http://www.plazi.org/taxpub"><tp:treatment-meta><kwd-group><label>Taxon classification</label><kwd>
                <named-content content-type="kingdom">Animalia</named-content>
              </kwd><kwd>
                <named-content content-type="order">Hymenoptera</named-content>
              </kwd><kwd>
                <named-content content-type="family">Eurytomidae</named-content>
              </kwd></kwd-group><mixed-citation publication-type="journal"><person-group><name><surname>Martinez</surname><given-names>Jose I.</given-names></name><name><surname>Homziak</surname><given-names>Nicholas T.</given-names></name><name><surname>Pierson</surname><given-names>Taylor L.</given-names></name><name><surname>Campo</surname><given-names>Rhys J. L.</given-names></name><name><surname>Plotkin</surname><given-names>David M.</given-names></name><name><surname>Castillo-Argaez</surname><given-names>Raiza J.</given-names></name></person-group><article-title>Revision of the comose flame moths of the genus <italic><tp:taxon-name><tp:taxon-name-part taxon-name-part-type="genus" reg="Sosxetra">Sosxetra</tp:taxon-name-part></tp:taxon-name></italic> Walker (<tp:taxon-name><tp:taxon-name-part taxon-name-part-type="family" reg="Noctuidae">Noctuidae</tp:taxon-name-part></tp:taxon-name>, <tp:taxon-name><tp:taxon-name-part taxon-name-part-type="subfamily" reg="Dyopsinae">Dyopsinae</tp:taxon-name-part></tp:taxon-name>), with descriptions of a new genus and three new species</article-title><source>Zookeys</source><day>06</day><month>02</month><year>2026</year><volume>1268</volume><fpage>227</fpage><lpage>248</lpage><pub-id pub-id-type="doi">10.3897/zookeys.1268.138260</pub-id></mixed-citation></tp:treatment-meta><tp:nomenclature><tp:taxon-name><object-id xmlns:xlink="http://www.w3.org/1999/xlink" content-type="arpha" xlink:type="simple">18BED582-556C-544B-A622-72DB30DA8FB5</object-id>
                    		<tp:taxon-name-part taxon-name-part-type="genus" reg="Sosxetra">Sosxetra</tp:taxon-name-part> <tp:taxon-name-part taxon-name-part-type="species" reg="thutakanay">thutakanay</tp:taxon-name-part>
                    	
                    		<object-id xmlns:xlink="http://www.w3.org/1999/xlink" content-type="zoobank" xlink:type="simple">https://zoobank.org/5B1FAE92-C815-44E8-B46C-4628F3D03115</object-id>
                    	</tp:taxon-name><tp:taxon-authority>Martinez, Homziak &amp; Castillo-Argaez</tp:taxon-authority><tp:taxon-status xmlns:xlink="http://www.w3.org/1999/xlink" xlink:type="simple">sp. nov.</tp:taxon-status><xref ref-type="fig" rid="F3">Figs 11</xref><xref ref-type="fig" rid="F3">, 12</xref><xref ref-type="fig" rid="F4">, 20</xref></tp:nomenclature><tp:treatment-sec sec-type="Type material"><title>Type material.</title><p><bold><italic>Holotype</italic></bold>: • ♂, Ecuador, Napo, Yasuni Nat. Pk., 20-IX–4-X–03, B/K- TLS Coll./ Sample Number 7463, <abbrev xmlns:xlink="http://www.w3.org/1999/xlink" xlink:title="cytochrome c oxidase subunit I" xlink:type="simple">COI</abbrev>-09/ <abbrev xmlns:xlink="http://www.w3.org/1999/xlink" content-type="institution" xlink:title="McGuire Center for Lepidoptera and Biodiversity, Florida Museum of Natural History, Gainesville, Florida, USA" xlink:type="simple">MGCL</abbrev> Accession # 2019-5 E.C. Knudson, Knudson/Bordelon/ UF FLMNH <abbrev xmlns:xlink="http://www.w3.org/1999/xlink" content-type="institution" xlink:title="McGuire Center for Lepidoptera and Biodiversity, Florida Museum of Natural History, Gainesville, Florida, USA" xlink:type="simple">MGCL</abbrev> 1126522/ DNA Voucher LEP-85592. Deposited in <abbrev xmlns:xlink="http://www.w3.org/1999/xlink" content-type="institution" xlink:title="McGuire Center for Lepidoptera and Biodiversity, Florida Museum of Natural History, Gainesville, Florida, USA" xlink:type="simple">MGCL</abbrev>. <bold><italic>Paratype</italic></bold> (1 ♂ <abbrev xmlns:xlink="http://www.w3.org/1999/xlink" content-type="institution" xlink:title="McGuire Center for Lepidoptera and Biodiversity, Florida Museum of Natural History, Gainesville, Florida, USA" xlink:type="simple">MGCL</abbrev>): <bold>French Guiana</bold>: • French Guiana, Kaw Camp Caiman, Kaw Mt., 20-25 October 2017, 300 m. J. B. Heppner/ DNA Voucher LEP-85587 (1 ♂).</p></tp:treatment-sec><tp:treatment-sec sec-type="Additional specimens examined"><title>Additional specimens examined.</title><p>(2 ♂ <abbrev xmlns:xlink="http://www.w3.org/1999/xlink" content-type="institution" xlink:title="McGuire Center for Lepidoptera and Biodiversity, Florida Museum of Natural History, Gainesville, Florida, USA" xlink:type="simple">MGCL</abbrev>) <bold>Ecuador</bold>: • Same collecting data as holotype and paratype.</p></tp:treatment-sec><tp:treatment-sec sec-type="Diagnosis"><title>Diagnosis.</title><p><italic><tp:taxon-name><tp:taxon-name-part taxon-name-part-type="genus" reg="Sosxetra">Sosxetra</tp:taxon-name-part> <tp:taxon-name-part taxon-name-part-type="species" reg="thutakanay">thutakanay</tp:taxon-name-part></tp:taxon-name></italic> can be readily distinguished from other species in the genus by its distinctive wing pattern. The forewing bears a broad white band along the fold, while the hindwing displays a unique knife-shaped marking between veins Rs and M<sub>1</sub>, formed by whitish-purple scales, features not present in any other congeners. In addition, the male genitalia are diagnostic, characterized by a valva with a distinctly beak-like apex, a unique trait that separates this species from all others in the <italic><tp:taxon-name><tp:taxon-name-part taxon-name-part-type="genus" reg="Sosxetra">Sosxetra</tp:taxon-name-part></tp:taxon-name></italic> genus.</p></tp:treatment-sec><tp:treatment-sec sec-type="Description"><title>Description.</title><p><bold><italic>Head</italic></bold>. Palpus marbled brown and dark brown, ventrally divided whitish-brown and brown; frons brownish-orange, darker than thorax; antenna brown with marbled brown and dark brown tufts. <bold><italic>Thorax</italic></bold>. Dorsum reddish-brown, paler medially; ventrum whitish-brown; patagium concolorous dorsally, slightly darker. <bold><italic>Leg</italic></bold>. Foreleg marbled as in palpus and patagium; mid- and hindlegs concolorous with thorax ventrally. <bold><italic>Wing</italic></bold>. Forewing length, male 35–38 mm; forewing reddish-brown dorsally, whitish-brown ventrally; area between medial and postmedial lines bright orangish-pink; broad white band along wing fold, nearly covering CuA2 and Sc+R1 between medial and postmedial lines.; reniform spot large, bean-shaped; reniform spot crossed by two dark brown lines basally in R<sub>3</sub>, R<sub>4</sub>, R<sub>5</sub>; veins and interveinal lines dark brown, separated by orangish-pink bands; fringe brownish-yellow with six wide black terminal dashes; apex marked by narrow, sinuous brownish-yellow curve; hindwing similar in coloration to forewing; discal area matching orangish-pink tone of forewing; postmedial line bright orangish-pink; costal margin with long brownish-yellow hair-like scales; dark reddish-brown mid-lump; area between postmedial line and outer margin dark brown; regions between Sc+R<sub>1</sub>–M<sub>1</sub> dark orange with whitish-purple scales; space between Rs–M<sub>1</sub> with knife-tip shaped whitish-purple mark; fringe brownish-yellow with four black dashes between M<sub>1</sub>–CuA<sub>1</sub>, broader between M<sub>1</sub>–M<sub>3</sub>; posterior fringe whitish-brown, covering ~¹/3 × of wing. <bold><italic>Abdomen</italic></bold>. Entirely whitish-brown with reddish-brown tufts; last three sternites darker; A1 with broad tuft, A2 smaller, A3–A7 tiny; genital area with long brown scales. <bold><italic>Male genitalia</italic></bold>. Valva broad, apex beak-like; sacculus rounded on outer margin; juxta straight, with minute medial notch; uncus short, beak-shaped; saccus V-shaped, lower side rounded; phallus with aedeagus 8½ × longer than wide; vesica simple, subequal in length to aedeagus. <bold><italic>Female genitalia</italic></bold>. Unknown.</p></tp:treatment-sec><tp:treatment-sec sec-type="Immature stages"><title>Immature stages.</title><p>Life cycle and host plant association in this species remain unknown.</p></tp:treatment-sec><tp:treatment-sec sec-type="Genetic characterization"><title>Genetic characterization.</title><p>The DNA barcode placed <italic><tp:taxon-name><tp:taxon-name-part taxon-name-part-type="genus" reg="Sosxetra">Sosxetra</tp:taxon-name-part> <tp:taxon-name-part taxon-name-part-type="species" reg="thutakanay">thutakanay</tp:taxon-name-part></tp:taxon-name></italic> (GenBank accession number: <ext-link xmlns:xlink="http://www.w3.org/1999/xlink" xlink:href="PQ406479" ext-link-type="gen" xlink:type="simple">PQ406479</ext-link>; BOLD BIN number: <ext-link xmlns:xlink="http://www.w3.org/1999/xlink" xlink:href="http://boldsystems.org/index.php/Public_BarcodeCluster?clusteruri=BOLD:AAJ4009" ext-link-type="uri" xlink:type="simple">BOLD:AAJ4009</ext-link>) sister to <italic><tp:taxon-name><tp:taxon-name-part taxon-name-part-type="genus" reg="Sosxetra">S.</tp:taxon-name-part> <tp:taxon-name-part taxon-name-part-type="species" reg="mamanina">mamanina</tp:taxon-name-part></tp:taxon-name></italic> with ~3.3% divergence (Fig. <xref ref-type="fig" rid="F1">1</xref>).</p></tp:treatment-sec><tp:treatment-sec sec-type="Etymology"><title>Etymology.</title><p>The species name is a combination of two Quechuan words <italic>thuta</italic> meaning moth and <italic>kanay</italic> which can be translated as ember (<xref ref-type="bibr" rid="B12">Laime-Ajacopa 2007</xref>).</p></tp:treatment-sec><tp:treatment-sec sec-type="Distribution"><title>Distribution.</title><p>The specimens collected are from Ecuador and French Guiana (Fig. <xref ref-type="fig" rid="F6">24</xref>).</p></tp:treatment-sec><tp:treatment-sec sec-type="Remarks"><title>Remarks.</title><p>Specimens from Ecuador (Fig. <xref ref-type="fig" rid="F3">11</xref>) are slightly different from those of French Guiana (Fig. <xref ref-type="fig" rid="F3">12</xref>), but DNA showed 0.8% divergence which is why we placed them in the same species, but this needs examination of more specimens and further information, especially immature stages. Among the three Ecuadorian specimens, only one was well-preserved and selected as the neotype. Although the other two were severely damaged, they were still identifiable based on morphology; however, DNA barcoding was not performed on these specimens.</p></tp:treatment-sec><tp:treatment-sec><!--Section generated to contain objects referenced in tp:taxon-treatment.--><fig id="F3" position="float" orientation="portrait"><object-id xmlns:xlink="http://www.w3.org/1999/xlink" content-type="doi" xlink:type="simple">10.3897/zookeys.1268.138260.figures5-17</object-id><object-id xmlns:xlink="http://www.w3.org/1999/xlink" content-type="arpha" xlink:type="simple">5A88C6F6-2851-58C8-8E5E-34FA8D0BAF6C</object-id><label>Figures 5–17.</label><caption><p>Adult habitus of <italic><tp:taxon-name><tp:taxon-name-part taxon-name-part-type="genus" reg="Sosxetra">Sosxetra</tp:taxon-name-part></tp:taxon-name></italic> and <italic><tp:taxon-name><tp:taxon-name-part taxon-name-part-type="genus" reg="Covellana">Covellana</tp:taxon-name-part></tp:taxon-name></italic>. <bold>5</bold>. <italic><tp:taxon-name><tp:taxon-name-part taxon-name-part-type="genus" reg="Sosxetra">Sosxetra</tp:taxon-name-part> <tp:taxon-name-part taxon-name-part-type="species" reg="grata">grata</tp:taxon-name-part></tp:taxon-name></italic>, ♂, neotype, Espirito Santo, Brazil, <abbrev xmlns:xlink="http://www.w3.org/1999/xlink" content-type="institution" xlink:title="Milwaukee Public Museum, Milwaukee, Wisconsin, USA" xlink:type="simple">MPM</abbrev>; <bold>6</bold>. <italic><tp:taxon-name><tp:taxon-name-part taxon-name-part-type="genus" reg="Sosxetra">S.</tp:taxon-name-part> <tp:taxon-name-part taxon-name-part-type="species" reg="grata">grata</tp:taxon-name-part></tp:taxon-name></italic>, syntype of <italic><tp:taxon-name><tp:taxon-name-part taxon-name-part-type="genus" reg="Sosxetra">S.</tp:taxon-name-part> <tp:taxon-name-part taxon-name-part-type="species" reg="agatha">agatha</tp:taxon-name-part></tp:taxon-name></italic>, ♂, Suriname, MfN; <bold>7</bold>. <italic><tp:taxon-name><tp:taxon-name-part taxon-name-part-type="genus" reg="Sosxetra">S.</tp:taxon-name-part> <tp:taxon-name-part taxon-name-part-type="species" reg="grata">grata</tp:taxon-name-part></tp:taxon-name></italic>, ♂, Napo, Ecuador, <abbrev xmlns:xlink="http://www.w3.org/1999/xlink" content-type="institution" xlink:title="McGuire Center for Lepidoptera and Biodiversity, Florida Museum of Natural History, Gainesville, Florida, USA" xlink:type="simple">MGCL</abbrev>; <bold>8</bold>. <italic><tp:taxon-name><tp:taxon-name-part taxon-name-part-type="genus" reg="Sosxetra">S.</tp:taxon-name-part> <tp:taxon-name-part taxon-name-part-type="species" reg="grata">grata</tp:taxon-name-part></tp:taxon-name></italic>, ♂, Yucatan, Mexico, <abbrev xmlns:xlink="http://www.w3.org/1999/xlink" content-type="institution" xlink:title="McGuire Center for Lepidoptera and Biodiversity, Florida Museum of Natural History, Gainesville, Florida, USA" xlink:type="simple">MGCL</abbrev>; <bold>9</bold>. <italic><tp:taxon-name><tp:taxon-name-part taxon-name-part-type="genus" reg="Sosxetra">S.</tp:taxon-name-part> <tp:taxon-name-part taxon-name-part-type="species" reg="mamanina">mamanina</tp:taxon-name-part></tp:taxon-name></italic>, ♂, holotype, Madre de Dios, Peru, <abbrev xmlns:xlink="http://www.w3.org/1999/xlink" content-type="institution" xlink:title="McGuire Center for Lepidoptera and Biodiversity, Florida Museum of Natural History, Gainesville, Florida, USA" xlink:type="simple">MGCL</abbrev>; <bold>10</bold>. <italic><tp:taxon-name><tp:taxon-name-part taxon-name-part-type="genus" reg="Sosxetra">S.</tp:taxon-name-part> <tp:taxon-name-part taxon-name-part-type="species" reg="mamanina">mamanina</tp:taxon-name-part></tp:taxon-name></italic>, ♂, paratype, Madre de Dios, Peru, <abbrev xmlns:xlink="http://www.w3.org/1999/xlink" content-type="institution" xlink:title="McGuire Center for Lepidoptera and Biodiversity, Florida Museum of Natural History, Gainesville, Florida, USA" xlink:type="simple">MGCL</abbrev>; <bold>11</bold>. <italic><tp:taxon-name><tp:taxon-name-part taxon-name-part-type="genus" reg="Sosxetra">S.</tp:taxon-name-part> <tp:taxon-name-part taxon-name-part-type="species" reg="thutakanay">thutakanay</tp:taxon-name-part></tp:taxon-name></italic>, ♂, holotype, Napo, Ecuador, <abbrev xmlns:xlink="http://www.w3.org/1999/xlink" content-type="institution" xlink:title="McGuire Center for Lepidoptera and Biodiversity, Florida Museum of Natural History, Gainesville, Florida, USA" xlink:type="simple">MGCL</abbrev>; <bold>12</bold>. <italic><tp:taxon-name><tp:taxon-name-part taxon-name-part-type="genus" reg="Sosxetra">S.</tp:taxon-name-part> <tp:taxon-name-part taxon-name-part-type="species" reg="thutakanay">thutakanay</tp:taxon-name-part></tp:taxon-name></italic>, ♂, paratype, French Guiana, <abbrev xmlns:xlink="http://www.w3.org/1999/xlink" content-type="institution" xlink:title="McGuire Center for Lepidoptera and Biodiversity, Florida Museum of Natural History, Gainesville, Florida, USA" xlink:type="simple">MGCL</abbrev>; <bold>13</bold>. <italic><tp:taxon-name><tp:taxon-name-part taxon-name-part-type="genus" reg="Sosxetra">S.</tp:taxon-name-part> <tp:taxon-name-part taxon-name-part-type="species" reg="grata">grata</tp:taxon-name-part></tp:taxon-name></italic>, syntype of <italic><tp:taxon-name><tp:taxon-name-part taxon-name-part-type="genus" reg="Sosxetra">S.</tp:taxon-name-part> <tp:taxon-name-part taxon-name-part-type="species" reg="agatha">agatha</tp:taxon-name-part></tp:taxon-name></italic>, ♀, Suriname, MfN; <bold>14</bold>. <italic><tp:taxon-name><tp:taxon-name-part taxon-name-part-type="genus" reg="Sosxetra">S.</tp:taxon-name-part> <tp:taxon-name-part taxon-name-part-type="species" reg="grata">grata</tp:taxon-name-part></tp:taxon-name></italic>, ♀, Pichincha, Ecuador, <abbrev xmlns:xlink="http://www.w3.org/1999/xlink" content-type="institution" xlink:title="McGuire Center for Lepidoptera and Biodiversity, Florida Museum of Natural History, Gainesville, Florida, USA" xlink:type="simple">MGCL</abbrev>; <bold>15</bold>. <italic><tp:taxon-name><tp:taxon-name-part taxon-name-part-type="genus" reg="Sosxetra">S.</tp:taxon-name-part> <tp:taxon-name-part taxon-name-part-type="species" reg="grata">grata</tp:taxon-name-part></tp:taxon-name></italic>, ♀, paratype, Alajuela, Costa Rica, <abbrev xmlns:xlink="http://www.w3.org/1999/xlink" content-type="institution" xlink:title="McGuire Center for Lepidoptera and Biodiversity, Florida Museum of Natural History, Gainesville, Florida, USA" xlink:type="simple">MGCL</abbrev>; <bold>16</bold>. <italic><tp:taxon-name><tp:taxon-name-part taxon-name-part-type="genus" reg="Covellana">Covellana</tp:taxon-name-part> <tp:taxon-name-part taxon-name-part-type="species" reg="niomalan">niomalan</tp:taxon-name-part></tp:taxon-name></italic>, ♂, holotype, Canal Zone, Panama, <abbrev xmlns:xlink="http://www.w3.org/1999/xlink" content-type="institution" xlink:title="McGuire Center for Lepidoptera and Biodiversity, Florida Museum of Natural History, Gainesville, Florida, USA" xlink:type="simple">MGCL</abbrev>; <bold>17</bold>. <italic><tp:taxon-name><tp:taxon-name-part taxon-name-part-type="genus" reg="Covellana">C.</tp:taxon-name-part> <tp:taxon-name-part taxon-name-part-type="species" reg="niomalan">niomalan</tp:taxon-name-part></tp:taxon-name></italic>, ♂, paratype, Madre de Dios, Peru, <abbrev xmlns:xlink="http://www.w3.org/1999/xlink" content-type="institution" xlink:title="McGuire Center for Lepidoptera and Biodiversity, Florida Museum of Natural History, Gainesville, Florida, USA" xlink:type="simple">MGCL</abbrev>.</p></caption><graphic xmlns:xlink="http://www.w3.org/1999/xlink" xlink:href="zookeys-1268-227_article-138260__-g003.jpg" id="oo_1533723.jpg" position="float" orientation="portrait" xlink:type="simple"><uri content-type="original_file" xlink:type="simple">https://binary.pensoft.net/fig/1533723</uri></graphic></fig><fig id="F4" position="float" orientation="portrait"><object-id xmlns:xlink="http://www.w3.org/1999/xlink" content-type="doi" xlink:type="simple">10.3897/zookeys.1268.138260.figures18-22</object-id><object-id xmlns:xlink="http://www.w3.org/1999/xlink" content-type="arpha" xlink:type="simple">5026853F-4435-528C-9A5A-E9178EE34E6E</object-id><label>Figures 18–22.</label><caption><p>Male genitalia of <italic><tp:taxon-name><tp:taxon-name-part taxon-name-part-type="genus" reg="Sosxetra">Sosxetra</tp:taxon-name-part></tp:taxon-name></italic> species. <bold>18</bold>. <italic><tp:taxon-name><tp:taxon-name-part taxon-name-part-type="genus" reg="Sosxetra">Sosxetra</tp:taxon-name-part> <tp:taxon-name-part taxon-name-part-type="species" reg="grata">grata</tp:taxon-name-part></tp:taxon-name></italic>, neotype, Espirito Santo, Brazil, <abbrev xmlns:xlink="http://www.w3.org/1999/xlink" content-type="institution" xlink:title="Milwaukee Public Museum, Milwaukee, Wisconsin, USA" xlink:type="simple">MPM</abbrev>; <bold>19</bold>. <italic><tp:taxon-name><tp:taxon-name-part taxon-name-part-type="genus" reg="Sosxetra">Sosxetra</tp:taxon-name-part> <tp:taxon-name-part taxon-name-part-type="species" reg="mamanina">mamanina</tp:taxon-name-part></tp:taxon-name></italic>, holotype, Madre de Dios, Peru, <abbrev xmlns:xlink="http://www.w3.org/1999/xlink" content-type="institution" xlink:title="McGuire Center for Lepidoptera and Biodiversity, Florida Museum of Natural History, Gainesville, Florida, USA" xlink:type="simple">MGCL</abbrev>; <bold>20</bold>. <italic><tp:taxon-name><tp:taxon-name-part taxon-name-part-type="genus" reg="Sosxetra">S.</tp:taxon-name-part> <tp:taxon-name-part taxon-name-part-type="species" reg="thutakanay">thutakanay</tp:taxon-name-part></tp:taxon-name></italic>, ♂, holotype, Napo, Ecuador, <abbrev xmlns:xlink="http://www.w3.org/1999/xlink" content-type="institution" xlink:title="McGuire Center for Lepidoptera and Biodiversity, Florida Museum of Natural History, Gainesville, Florida, USA" xlink:type="simple">MGCL</abbrev>; <bold>21</bold>. <italic><tp:taxon-name><tp:taxon-name-part taxon-name-part-type="genus" reg="Covellana">Covellana</tp:taxon-name-part> <tp:taxon-name-part taxon-name-part-type="species" reg="niomalan">niomalan</tp:taxon-name-part></tp:taxon-name></italic>, ♂, paratype, Canal Zone, Panama, <abbrev xmlns:xlink="http://www.w3.org/1999/xlink" content-type="institution" xlink:title="McGuire Center for Lepidoptera and Biodiversity, Florida Museum of Natural History, Gainesville, Florida, USA" xlink:type="simple">MGCL</abbrev>; <bold>22</bold>. <italic><tp:taxon-name><tp:taxon-name-part taxon-name-part-type="genus" reg="Sosxetra">S.</tp:taxon-name-part> <tp:taxon-name-part taxon-name-part-type="species" reg="grata">grata</tp:taxon-name-part></tp:taxon-name></italic>, ♀, Alajuela, Costa Rica, <abbrev xmlns:xlink="http://www.w3.org/1999/xlink" content-type="institution" xlink:title="McGuire Center for Lepidoptera and Biodiversity, Florida Museum of Natural History, Gainesville, Florida, USA" xlink:type="simple">MGCL</abbrev>.</p></caption><graphic xmlns:xlink="http://www.w3.org/1999/xlink" xlink:href="zookeys-1268-227_article-138260__-g004.jpg" id="oo_1533724.jpg" position="float" orientation="portrait" xlink:type="simple"><uri content-type="original_file" xlink:type="simple">https://binary.pensoft.net/fig/1533724</uri></graphic></fig><fig id="F1" position="float" orientation="portrait"><object-id xmlns:xlink="http://www.w3.org/1999/xlink" content-type="doi" xlink:type="simple">10.3897/zookeys.1268.138260.figure1</object-id><object-id xmlns:xlink="http://www.w3.org/1999/xlink" content-type="arpha" xlink:type="simple">51D31386-E875-5484-B09D-81DC9D329D05</object-id><label>Figure 1.</label><caption><p>A maximum likelihood gene tree illustrating the relationships between the <italic><tp:taxon-name><tp:taxon-name-part taxon-name-part-type="genus" reg="Sosxetra">Sosxetra</tp:taxon-name-part></tp:taxon-name></italic> genus and other comose moth genera, based on the cytochrome c oxidase I gene (<abbrev xmlns:xlink="http://www.w3.org/1999/xlink" xlink:title="cytochrome c oxidase subunit I" xlink:type="simple">COI</abbrev>) marker. Nodes with black circles represent high support (UFBoot ≥ 95 and <abbrev xmlns:xlink="http://www.w3.org/1999/xlink" xlink:title="SH-aLRT test" xlink:type="simple">SH-aLRT</abbrev> ≥ 80). Nodes with gray circles represent medium support (UFBoot &lt; 95 or <abbrev xmlns:xlink="http://www.w3.org/1999/xlink" xlink:title="SH-aLRT test" xlink:type="simple">SH-aLRT</abbrev> &lt; 80). Nodes with white circles represent low support (UFBoot &lt; 95 and <abbrev xmlns:xlink="http://www.w3.org/1999/xlink" xlink:title="SH-aLRT test" xlink:type="simple">SH-aLRT</abbrev> &lt; 80). Black branches constitute the outgroups.</p></caption><graphic xmlns:xlink="http://www.w3.org/1999/xlink" xlink:href="zookeys-1268-227_article-138260__-g001.jpg" id="oo_1533721.jpg" position="float" orientation="portrait" xlink:type="simple"><uri content-type="original_file" xlink:type="simple">https://binary.pensoft.net/fig/1533721</uri></graphic></fig><fig id="F6" position="float" orientation="portrait"><object-id xmlns:xlink="http://www.w3.org/1999/xlink" content-type="doi" xlink:type="simple">10.3897/zookeys.1268.138260.figure24</object-id><object-id xmlns:xlink="http://www.w3.org/1999/xlink" content-type="arpha" xlink:type="simple">B0B67718-4526-5878-AC46-AFB3D996D470</object-id><label>Figure 24.</label><caption><p>Distribution of examined specimens of the genera <italic><tp:taxon-name><tp:taxon-name-part taxon-name-part-type="genus" reg="Sosxetra">Sosxetra</tp:taxon-name-part></tp:taxon-name></italic>.</p></caption><graphic xmlns:xlink="http://www.w3.org/1999/xlink" xlink:href="zookeys-1268-227_article-138260__-g006.jpg" id="oo_1533726.jpg" position="float" orientation="portrait" xlink:type="simple"><uri content-type="original_file" xlink:type="simple">https://binary.pensoft.net/fig/1533726</uri></graphic></fig></tp:treatment-sec><ref-list><ref id="B12"><mixed-citation xmlns:xlink="http://www.w3.org/1999/xlink" xlink:type="simple">Laime-Ajacopa T (2007) Diccionario Bilingüe, Iskay simipi yuyayk’ancha. Quechua – Castellano Castellano – Quechua. Segunda Edición Mejorada, Lap Paz, BOL, 215 pp.</mixed-citation></ref></ref-list></tp:taxon-treatment>
