# Supplementary material for: Revision of the comose flame moths of the genus Sosxetra Walker (Noctuidae, Dyopsinae), with descriptions of a new genus and three new species
Source: Zookeys. 2026 Feb 6;1268:227–48. doi: 10.3897/zookeys.1268.138260 (PMC12905589; doi:10.3897/zookeys.1268.138260)
Supplement: XML Treatment for Covellana [file zookeys.1268.138260-treatment5.xml]

<!DOCTYPE tp:taxon-treatment
  PUBLIC "-//TaxonX//DTD Taxonomic Treatment Publishing DTD v0 20100105//EN" "tax-treatment-NSO.dtd">
<tp:taxon-treatment xmlns:tp="http://www.plazi.org/taxpub"><tp:treatment-meta><kwd-group><label>Taxon classification</label><kwd>
                <named-content content-type="kingdom">Animalia</named-content>
              </kwd><kwd>
                <named-content content-type="order">Lepidoptera</named-content>
              </kwd><kwd>
                <named-content content-type="family">Noctuidae</named-content>
              </kwd></kwd-group><mixed-citation publication-type="journal"><person-group><name><surname>Martinez</surname><given-names>Jose I.</given-names></name><name><surname>Homziak</surname><given-names>Nicholas T.</given-names></name><name><surname>Pierson</surname><given-names>Taylor L.</given-names></name><name><surname>Campo</surname><given-names>Rhys J. L.</given-names></name><name><surname>Plotkin</surname><given-names>David M.</given-names></name><name><surname>Castillo-Argaez</surname><given-names>Raiza J.</given-names></name></person-group><article-title>Revision of the comose flame moths of the genus <italic><tp:taxon-name><tp:taxon-name-part taxon-name-part-type="genus" reg="Sosxetra">Sosxetra</tp:taxon-name-part></tp:taxon-name></italic> Walker (<tp:taxon-name><tp:taxon-name-part taxon-name-part-type="family" reg="Noctuidae">Noctuidae</tp:taxon-name-part></tp:taxon-name>, <tp:taxon-name><tp:taxon-name-part taxon-name-part-type="subfamily" reg="Dyopsinae">Dyopsinae</tp:taxon-name-part></tp:taxon-name>), with descriptions of a new genus and three new species</article-title><source>Zookeys</source><day>06</day><month>02</month><year>2026</year><volume>1268</volume><fpage>227</fpage><lpage>248</lpage><pub-id pub-id-type="doi">10.3897/zookeys.1268.138260</pub-id></mixed-citation></tp:treatment-meta><tp:nomenclature><tp:taxon-name><object-id xmlns:xlink="http://www.w3.org/1999/xlink" content-type="arpha" xlink:type="simple">51A7BDB4-763E-5D6F-911B-DA06617DE0F4</object-id>
                    		<tp:taxon-name-part taxon-name-part-type="genus" reg="Covellana">Covellana</tp:taxon-name-part>
                    	
                    		<object-id xmlns:xlink="http://www.w3.org/1999/xlink" content-type="zoobank" xlink:type="simple">https://zoobank.org/337DF7D2-A976-49A8-A12B-F9A8A60D5B07</object-id>
                    	</tp:taxon-name><tp:taxon-authority>Martinez, Homziak, Plotkin &amp; Castillo-Argaez</tp:taxon-authority><tp:taxon-status xmlns:xlink="http://www.w3.org/1999/xlink" xlink:type="simple">gen. nov.</tp:taxon-status></tp:nomenclature><tp:treatment-sec sec-type="Gender"><title>Gender.</title><p>Feminine.</p></tp:treatment-sec><tp:treatment-sec sec-type="Type species"><title>Type species.</title><p><italic><tp:taxon-name><tp:taxon-name-part taxon-name-part-type="genus" reg="Covellana">Covellana</tp:taxon-name-part> <tp:taxon-name-part taxon-name-part-type="species" reg="niomalan">niomalan</tp:taxon-name-part></tp:taxon-name></italic> sp. nov. by present designation.</p></tp:treatment-sec><tp:treatment-sec sec-type="Included species"><title>Included species.</title><p>The genus <italic><tp:taxon-name><tp:taxon-name-part taxon-name-part-type="genus" reg="Covellana">Covellana</tp:taxon-name-part></tp:taxon-name></italic> gen. nov. consists of a single species: <italic><tp:taxon-name><tp:taxon-name-part taxon-name-part-type="genus" reg="Covellana">Covellana</tp:taxon-name-part> <tp:taxon-name-part taxon-name-part-type="species" reg="niomalan">niomalan</tp:taxon-name-part></tp:taxon-name></italic> sp. nov. This species was previously misidentified as <italic><tp:taxon-name><tp:taxon-name-part taxon-name-part-type="genus" reg="Sosxetra">Sosxetra</tp:taxon-name-part> <tp:taxon-name-part taxon-name-part-type="species" reg="grata">grata</tp:taxon-name-part></tp:taxon-name></italic>, but our detailed morphological examination allowed us to recognize a new genus closely related to <italic><tp:taxon-name><tp:taxon-name-part taxon-name-part-type="genus" reg="Desmoloma">Desmoloma</tp:taxon-name-part></tp:taxon-name></italic>.</p></tp:treatment-sec><tp:treatment-sec sec-type="Diagnosis"><title>Diagnosis.</title><p><italic><tp:taxon-name><tp:taxon-name-part taxon-name-part-type="genus" reg="Covellana">Covellana</tp:taxon-name-part></tp:taxon-name></italic> appears closely related to the genera <italic><tp:taxon-name><tp:taxon-name-part taxon-name-part-type="genus" reg="Sosxetra">Sosxetra</tp:taxon-name-part></tp:taxon-name></italic> and <italic><tp:taxon-name><tp:taxon-name-part taxon-name-part-type="genus" reg="Desmoloma">Desmoloma</tp:taxon-name-part></tp:taxon-name></italic> based on morphological evidence and is currently known from four well-preserved male specimens. However, its wing pattern differs noticeably from its relatives. The markings in <italic><tp:taxon-name><tp:taxon-name-part taxon-name-part-type="genus" reg="Sosxetra">Sosxetra</tp:taxon-name-part></tp:taxon-name></italic> are generally more distinct than in <italic><tp:taxon-name><tp:taxon-name-part taxon-name-part-type="genus" reg="Covellana">Covellana</tp:taxon-name-part></tp:taxon-name></italic> and <italic><tp:taxon-name><tp:taxon-name-part taxon-name-part-type="genus" reg="Desmoloma">Desmoloma</tp:taxon-name-part></tp:taxon-name></italic>. Unlike <italic><tp:taxon-name><tp:taxon-name-part taxon-name-part-type="genus" reg="Sosxetra">Sosxetra</tp:taxon-name-part></tp:taxon-name></italic>, <italic><tp:taxon-name><tp:taxon-name-part taxon-name-part-type="genus" reg="Covellana">Covellana</tp:taxon-name-part></tp:taxon-name></italic> lacks the broad, bright reniform spot that characterizes the former, and instead exhibits antemedial and subterminal lines resembling those of <italic><tp:taxon-name><tp:taxon-name-part taxon-name-part-type="genus" reg="Desmoloma">Desmoloma</tp:taxon-name-part></tp:taxon-name></italic>. The hindwing also shows significant differences among the three genera. <italic><tp:taxon-name><tp:taxon-name-part taxon-name-part-type="genus" reg="Covellana">Covellana</tp:taxon-name-part></tp:taxon-name></italic> lacks both the terminal dashes and the bright posterior fringe typical of <italic><tp:taxon-name><tp:taxon-name-part taxon-name-part-type="genus" reg="Sosxetra">Sosxetra</tp:taxon-name-part></tp:taxon-name></italic>, but possesses three small lumps along the costal margin, a feature more consistent with <italic><tp:taxon-name><tp:taxon-name-part taxon-name-part-type="genus" reg="Desmoloma">Desmoloma</tp:taxon-name-part></tp:taxon-name></italic>. The most important diagnostic traits of <italic><tp:taxon-name><tp:taxon-name-part taxon-name-part-type="genus" reg="Covellana">Covellana</tp:taxon-name-part></tp:taxon-name></italic> are found in the male genitalia. The valvae are unfused but extremely delicate and difficult to separate without causing damage. The genus is best distinguished by the structure of the phallus, which bears a vesica with a basal diverticulum and an aedeagus featuring an additional diverticulum in the middle. The female of the genus remains unknown.</p></tp:treatment-sec><tp:treatment-sec sec-type="Description"><title>Description.</title><p><bold><italic>Head</italic></bold>. Palpus long, brown with large tufts; whitish-brown on last segment; frons concolorous with thorax; antenna bipectinate; basal ¹/6 and apical ¹/6 without pectinations. <bold><italic>Thorax</italic></bold>. Dorsum darker medially; ventrum pale brown; patagium reduced, same color as thorax. <bold><italic>Leg</italic></bold>. Pale brown; foreleg with long tufts matching thoracic color; mid- and hindlegs concolorous with thorax ventrally. <bold><italic>Wing</italic></bold>. Forewing length, male 34–39 mm; ground color dark reddish-brown to brown; diffuse black transverse lines; basal line broken, paler; antemedial, postmedial, and subterminal lines well-defined; orbicular spot faint; reniform spot broad, curved, sometimes “3”-shaped; fringe bright yellow; black terminal dashes at vein ends; hindwing similar in color to forewing; slightly paler along costa; costa with three small lumps; postmedial and subterminal lines distinct but interrupted medially; distal area with broad dark shade; outer fringe yellow from Sc+R<sub>1</sub>–CuA<sub>1</sub>, remainder brown; terminal dashes as in forewing; posterior fringe brown. <bold><italic>Abdomen</italic></bold>. Dorsum dark brown, ventrum whitish-brown. <bold><italic>Male genitalia</italic></bold>. Valvae Dutch clog-like, not widely open; tegumen narrow with slender median lobes; juxta rectangular with swollen lower spots; saccus narrow, V-shaped; phallus short; aedeagus broad with a diverticulum; vesica elongate, bearing basal diverticulum. <bold><italic>Female genitalia</italic></bold>. Unknown.</p></tp:treatment-sec><tp:treatment-sec sec-type="Genetic characterization"><title>Genetic characterization.</title><p>Comparison of the DNA barcode for <italic><tp:taxon-name><tp:taxon-name-part taxon-name-part-type="genus" reg="Covellana">C.</tp:taxon-name-part> <tp:taxon-name-part taxon-name-part-type="species" reg="niomalan">niomalan</tp:taxon-name-part></tp:taxon-name></italic> to the 25,379 noctuoid records in the Barcode of Life Data System v4 revealed that <italic><tp:taxon-name><tp:taxon-name-part taxon-name-part-type="genus" reg="Covellana">Covellana</tp:taxon-name-part></tp:taxon-name></italic> was genetically related to species of the genus <italic><tp:taxon-name><tp:taxon-name-part taxon-name-part-type="genus" reg="Desmoloma">Desmoloma</tp:taxon-name-part></tp:taxon-name></italic> (Fig. <xref ref-type="fig" rid="F1">1</xref>). This relationship is further supported by similarities in external morphology and resting position.</p></tp:treatment-sec><tp:treatment-sec sec-type="Etymology"><title>Etymology.</title><p><italic>Covellana</italic> is dedicated to our mentor and friend, Dr. Charles V. Covell Jr., an American entomologist whose passion for butterflies and moths began at the age of 13. During the past 70 years, he has built an extraordinary legacy within the entomology community both nationally and internationally.</p></tp:treatment-sec><tp:treatment-sec sec-type="Immature stages"><title>Immature stages.</title><p>Life cycle and host plant association in this species remain unknown.</p></tp:treatment-sec><tp:treatment-sec sec-type="Biology"><title>Biology.</title><p>Unknown.</p></tp:treatment-sec><tp:treatment-sec><!--Section generated to contain objects referenced in tp:taxon-treatment.--><fig id="F1" position="float" orientation="portrait"><object-id xmlns:xlink="http://www.w3.org/1999/xlink" content-type="doi" xlink:type="simple">10.3897/zookeys.1268.138260.figure1</object-id><object-id xmlns:xlink="http://www.w3.org/1999/xlink" content-type="arpha" xlink:type="simple">51D31386-E875-5484-B09D-81DC9D329D05</object-id><label>Figure 1.</label><caption><p>A maximum likelihood gene tree illustrating the relationships between the <italic><tp:taxon-name><tp:taxon-name-part taxon-name-part-type="genus" reg="Sosxetra">Sosxetra</tp:taxon-name-part></tp:taxon-name></italic> genus and other comose moth genera, based on the cytochrome c oxidase I gene (<abbrev xmlns:xlink="http://www.w3.org/1999/xlink" xlink:title="cytochrome c oxidase subunit I" xlink:type="simple">COI</abbrev>) marker. Nodes with black circles represent high support (UFBoot ≥ 95 and <abbrev xmlns:xlink="http://www.w3.org/1999/xlink" xlink:title="SH-aLRT test" xlink:type="simple">SH-aLRT</abbrev> ≥ 80). Nodes with gray circles represent medium support (UFBoot &lt; 95 or <abbrev xmlns:xlink="http://www.w3.org/1999/xlink" xlink:title="SH-aLRT test" xlink:type="simple">SH-aLRT</abbrev> &lt; 80). Nodes with white circles represent low support (UFBoot &lt; 95 and <abbrev xmlns:xlink="http://www.w3.org/1999/xlink" xlink:title="SH-aLRT test" xlink:type="simple">SH-aLRT</abbrev> &lt; 80). Black branches constitute the outgroups.</p></caption><graphic xmlns:xlink="http://www.w3.org/1999/xlink" xlink:href="zookeys-1268-227_article-138260__-g001.jpg" id="oo_1533721.jpg" position="float" orientation="portrait" xlink:type="simple"><uri content-type="original_file" xlink:type="simple">https://binary.pensoft.net/fig/1533721</uri></graphic></fig></tp:treatment-sec></tp:taxon-treatment>
