# Supplementary material for: Revision of the comose flame moths of the genus Sosxetra Walker (Noctuidae, Dyopsinae), with descriptions of a new genus and three new species
Source: Zookeys. 2026 Feb 6;1268:227–48. doi: 10.3897/zookeys.1268.138260 (PMC12905589; doi:10.3897/zookeys.1268.138260)
Supplement: XML Treatment for Covellana niomalan [file zookeys.1268.138260-treatment6.xml]

<!DOCTYPE tp:taxon-treatment
  PUBLIC "-//TaxonX//DTD Taxonomic Treatment Publishing DTD v0 20100105//EN" "tax-treatment-NSO.dtd">
<tp:taxon-treatment xmlns:tp="http://www.plazi.org/taxpub"><tp:treatment-meta><kwd-group><label>Taxon classification</label><kwd>
                <named-content content-type="kingdom">Animalia</named-content>
              </kwd><kwd>
                <named-content content-type="order">Lepidoptera</named-content>
              </kwd><kwd>
                <named-content content-type="family">Noctuidae</named-content>
              </kwd></kwd-group><mixed-citation publication-type="journal"><person-group><name><surname>Martinez</surname><given-names>Jose I.</given-names></name><name><surname>Homziak</surname><given-names>Nicholas T.</given-names></name><name><surname>Pierson</surname><given-names>Taylor L.</given-names></name><name><surname>Campo</surname><given-names>Rhys J. L.</given-names></name><name><surname>Plotkin</surname><given-names>David M.</given-names></name><name><surname>Castillo-Argaez</surname><given-names>Raiza J.</given-names></name></person-group><article-title>Revision of the comose flame moths of the genus <italic><tp:taxon-name><tp:taxon-name-part taxon-name-part-type="genus" reg="Sosxetra">Sosxetra</tp:taxon-name-part></tp:taxon-name></italic> Walker (<tp:taxon-name><tp:taxon-name-part taxon-name-part-type="family" reg="Noctuidae">Noctuidae</tp:taxon-name-part></tp:taxon-name>, <tp:taxon-name><tp:taxon-name-part taxon-name-part-type="subfamily" reg="Dyopsinae">Dyopsinae</tp:taxon-name-part></tp:taxon-name>), with descriptions of a new genus and three new species</article-title><source>Zookeys</source><day>06</day><month>02</month><year>2026</year><volume>1268</volume><fpage>227</fpage><lpage>248</lpage><pub-id pub-id-type="doi">10.3897/zookeys.1268.138260</pub-id></mixed-citation></tp:treatment-meta><tp:nomenclature><tp:taxon-name><object-id xmlns:xlink="http://www.w3.org/1999/xlink" content-type="arpha" xlink:type="simple">552161CB-978D-5376-9162-899698E4B62A</object-id>
                    		<tp:taxon-name-part taxon-name-part-type="genus" reg="Covellana">Covellana</tp:taxon-name-part> <tp:taxon-name-part taxon-name-part-type="species" reg="niomalan">niomalan</tp:taxon-name-part>
                    	
                    		<object-id xmlns:xlink="http://www.w3.org/1999/xlink" content-type="zoobank" xlink:type="simple">https://zoobank.org/36C35CE8-6049-4E46-BA9D-B4A57F24ACCD</object-id>
                    	</tp:taxon-name><tp:taxon-authority>Martinez, Homziak, Plotkin &amp; Castillo-Argaez</tp:taxon-authority><tp:taxon-status xmlns:xlink="http://www.w3.org/1999/xlink" xlink:type="simple">sp. nov.</tp:taxon-status><xref ref-type="fig" rid="F2">Figs 4</xref><xref ref-type="fig" rid="F3">, 16</xref><xref ref-type="fig" rid="F3">, 17</xref><xref ref-type="fig" rid="F4">, 21</xref></tp:nomenclature><tp:treatment-sec sec-type="Type material"><title>Type material.</title><p><bold><italic>Holotype</italic></bold>: • ♂, PANAMA., CANAL ZONE, Dump 9., 29-IX 1982, D. H. Habeck, MV and Black light/ DNA Voucher LEP-94957. deposited in <abbrev xmlns:xlink="http://www.w3.org/1999/xlink" content-type="institution" xlink:title="McGuire Center for Lepidoptera and Biodiversity, Florida Museum of Natural History, Gainesville, Florida, USA" xlink:type="simple">MGCL</abbrev>. <bold><italic>Paratypes</italic></bold> (4 ♂ <abbrev xmlns:xlink="http://www.w3.org/1999/xlink" content-type="institution" xlink:title="McGuire Center for Lepidoptera and Biodiversity, Florida Museum of Natural History, Gainesville, Florida, USA" xlink:type="simple">MGCL</abbrev>): <bold>Panama</bold>: • Same collecting data as holotype/ DNA Voucher LEP-94958 (1 ♂); PANAMA., Middle Chagras, 21-IX-1982, D. H. Habeck, MV and Black light (1 ♂). <bold>Peru</bold>: • Peru, Dep. Madre de Dios, Salvacion, Rio Alto de Madre de Dios, Manu Park, 500 m, X–XI. 1996, local people leg. Colln. EMEM/ W. McGuire colln. <abbrev xmlns:xlink="http://www.w3.org/1999/xlink" content-type="institution" xlink:title="McGuire Center for Lepidoptera and Biodiversity, Florida Museum of Natural History, Gainesville, Florida, USA" xlink:type="simple">MGCL</abbrev> Accession # 2008-43/ FLMNH-<abbrev xmlns:xlink="http://www.w3.org/1999/xlink" content-type="institution" xlink:title="McGuire Center for Lepidoptera and Biodiversity, Florida Museum of Natural History, Gainesville, Florida, USA" xlink:type="simple">MGCL</abbrev> Specimen 168181/ DNA Voucher LEP-94955 (2 ♂).</p></tp:treatment-sec><tp:treatment-sec sec-type="Diagnosis"><title>Diagnosis.</title><p><italic><tp:taxon-name><tp:taxon-name-part taxon-name-part-type="genus" reg="Covellana">Covellana</tp:taxon-name-part> <tp:taxon-name-part taxon-name-part-type="species" reg="niomalan">niomalan</tp:taxon-name-part></tp:taxon-name></italic> can be superficially confused with species of <italic><tp:taxon-name><tp:taxon-name-part taxon-name-part-type="genus" reg="Sosxetra">Sosxetra</tp:taxon-name-part></tp:taxon-name></italic> due to their similar external appearance and body coloration. However, it can be distinguished by several key features. Unlike <italic><tp:taxon-name><tp:taxon-name-part taxon-name-part-type="genus" reg="Sosxetra">Sosxetra</tp:taxon-name-part></tp:taxon-name></italic>, <italic><tp:taxon-name><tp:taxon-name-part taxon-name-part-type="genus" reg="Covellana">C.</tp:taxon-name-part> <tp:taxon-name-part taxon-name-part-type="species" reg="niomalan">niomalan</tp:taxon-name-part></tp:taxon-name></italic> lacks the terminal dashes on the wings. The forewing of <italic><tp:taxon-name><tp:taxon-name-part taxon-name-part-type="genus" reg="Covellana">C.</tp:taxon-name-part> <tp:taxon-name-part taxon-name-part-type="species" reg="niomalan">niomalan</tp:taxon-name-part></tp:taxon-name></italic> bears a dark reniform spot, whereas <italic><tp:taxon-name><tp:taxon-name-part taxon-name-part-type="genus" reg="Sosxetra">Sosxetra</tp:taxon-name-part></tp:taxon-name></italic> species typically have white reniform spots. The hindwing of <italic><tp:taxon-name><tp:taxon-name-part taxon-name-part-type="genus" reg="Covellana">C.</tp:taxon-name-part> <tp:taxon-name-part taxon-name-part-type="species" reg="niomalan">niomalan</tp:taxon-name-part></tp:taxon-name></italic> presents three yellow lumps along the costal margin, in contrast to the single white lump found in <italic><tp:taxon-name><tp:taxon-name-part taxon-name-part-type="genus" reg="Sosxetra">Sosxetra</tp:taxon-name-part></tp:taxon-name></italic>. The male genitalia are also diagnostic, with the aedeagus exhibiting a narrow diverticulum, a feature unique to this species.</p></tp:treatment-sec><tp:treatment-sec sec-type="Description"><title>Description.</title><p><bold><italic>Head</italic></bold>. Palpus brown, tips whitish-brown; frons orangish-brown; antenna pale brown; scape with small pale pinkish-brown tufts. <bold><italic>Thorax</italic></bold>. Dorsum orangish-brown, darker medially; ventrum whitish-brown with black shading. <bold><italic>Leg</italic></bold>. Foreleg with orangish-brown tufts; mid- and hindlegs concolorous with thorax ventrally. <bold><italic>Wing</italic></bold>. Forewing length, male 33–35 mm; ground color dark reddish-brown; diffuse black lines; basal to medial area orange; postmedial line curved at wide C-shaped black reniform spot; inner margin paler; outer margin with thin bright yellow fringe; no terminal dashes; hindwing darker, similar to forewing; posterior area much darker; transverse lines well-defined; postmedial line curved, spiky; subterminal line faint; discal shade wide, reddish-purple; costal fringe with three yellow lumps bearing long pale yellow hair-like scales; outer fringe bright yellow; pointed terminal dashes at vein ends; posterior fringe pale reddish-brown. <bold><italic>Abdomen</italic></bold>. Dorsum pale reddish-brown, ventrum pale brown; A1 tuft broad, divided orangish-brown area ²/3 × larger than white area. <bold><italic>Male genitalia</italic></bold>. Valva Dutch clog-like, apex wide and rounded; saccular process smoothly angled; juxta with single lower swollen spot; uncus scorpion-sting shaped, swollen basally; saccus V-shaped; phallus with aedeagus 2½ × longer than wide, narrow diverticulum; vesica ¼ × longer than aedeagus. <bold><italic>Female genitalia</italic></bold>. Unknown.</p></tp:treatment-sec><tp:treatment-sec sec-type="Immature stages"><title>Immature stages.</title><p>Life cycle and host plant association remain unknown.</p></tp:treatment-sec><tp:treatment-sec sec-type="Genetic characterization"><title>Genetic characterization.</title><p>The DNA barcode obtained for <italic><tp:taxon-name><tp:taxon-name-part taxon-name-part-type="genus" reg="Covellana">C.</tp:taxon-name-part> <tp:taxon-name-part taxon-name-part-type="species" reg="niomalan">niomalan</tp:taxon-name-part></tp:taxon-name></italic> exhibits a genetic affinity to <italic><tp:taxon-name><tp:taxon-name-part taxon-name-part-type="genus" reg="Desmoloma">Desmoloma</tp:taxon-name-part> <tp:taxon-name-part taxon-name-part-type="species" reg="modesta">modesta</tp:taxon-name-part></tp:taxon-name></italic>, compared to other <italic><tp:taxon-name><tp:taxon-name-part taxon-name-part-type="genus" reg="Desmoloma">Desmoloma</tp:taxon-name-part></tp:taxon-name></italic> species, with an approximate divergence of 6.1% (GenBank accession number: <ext-link xmlns:xlink="http://www.w3.org/1999/xlink" xlink:href="PV077143" ext-link-type="gen" xlink:type="simple">PV077143</ext-link>) (Fig. <xref ref-type="fig" rid="F1">1</xref>).</p></tp:treatment-sec><tp:treatment-sec sec-type="Etymology"><title>Etymology.</title><p>The species epithet is derived from the Guaymí word <italic>niö</italic>, which means fire and <italic>malan</italic> meaning butterfly or moth (<xref ref-type="bibr" rid="B1">Alphonse 1956</xref>).</p></tp:treatment-sec><tp:treatment-sec sec-type="Distribution"><title>Distribution.</title><p>This species is currently known only from two populations, one in Panama and the other in Peru (Fig. <xref ref-type="fig" rid="F7">25</xref>).</p><fig id="F7" position="float" orientation="portrait"><object-id xmlns:xlink="http://www.w3.org/1999/xlink" content-type="doi" xlink:type="simple">10.3897/zookeys.1268.138260.figure25</object-id><object-id xmlns:xlink="http://www.w3.org/1999/xlink" content-type="arpha" xlink:type="simple">7BBA012B-7165-56B5-BD3D-2BE5BDEAD06C</object-id><label>Figure 25.</label><caption><p>Distribution of examined specimens of the genera <italic><tp:taxon-name><tp:taxon-name-part taxon-name-part-type="genus" reg="Covellana">Covellana</tp:taxon-name-part></tp:taxon-name></italic>.</p></caption><graphic xmlns:xlink="http://www.w3.org/1999/xlink" xlink:href="zookeys-1268-227_article-138260__-g007.jpg" id="oo_1533727.jpg" position="float" orientation="portrait" xlink:type="simple"><uri content-type="original_file" xlink:type="simple">https://binary.pensoft.net/fig/1533727</uri></graphic></fig></tp:treatment-sec><tp:treatment-sec sec-type="Remarks"><title>Remarks.</title><p>Although the Panamanian (Fig. <xref ref-type="fig" rid="F3">16</xref>) and Peruvian (Fig. <xref ref-type="fig" rid="F3">17</xref>) populations exhibited some morphological differences, we were unable to obtain DNA barcodes of the Peruvian population for comparison. Therefore, we have chosen to treat both populations as a single species. The holotype and paratypes were in excellent condition, although one of the paratypes had a detached abdomen, which was used for genitalia preparation. While <italic><tp:taxon-name><tp:taxon-name-part taxon-name-part-type="genus" reg="Desmoloma">Desmoloma</tp:taxon-name-part> <tp:taxon-name-part taxon-name-part-type="species" reg="modesta">modesta</tp:taxon-name-part></tp:taxon-name></italic> is the species most closely related to <italic><tp:taxon-name><tp:taxon-name-part taxon-name-part-type="genus" reg="Covellana">Covellana</tp:taxon-name-part> <tp:taxon-name-part taxon-name-part-type="species" reg="niomalan">niomalan</tp:taxon-name-part></tp:taxon-name></italic>, only a few <italic><tp:taxon-name><tp:taxon-name-part taxon-name-part-type="genus" reg="Desmoloma">Desmoloma</tp:taxon-name-part></tp:taxon-name></italic> species are available in the Barcode of Life Data System v4 (<ext-link xmlns:xlink="http://www.w3.org/1999/xlink" xlink:href="https://v4.boldsystems.org/" ext-link-type="uri" xlink:type="simple">https://v4.boldsystems.org/</ext-link>), indicating the need for further investigation.</p></tp:treatment-sec><tp:treatment-sec><!--Section generated to contain objects referenced in tp:taxon-treatment.--><fig id="F2" position="float" orientation="portrait"><object-id xmlns:xlink="http://www.w3.org/1999/xlink" content-type="doi" xlink:type="simple">10.3897/zookeys.1268.138260.figures2-4</object-id><object-id xmlns:xlink="http://www.w3.org/1999/xlink" content-type="arpha" xlink:type="simple">808D9B29-D90D-5FC8-ABAF-DCE688E0E635</object-id><label>Figures 2–4.</label><caption><p>Adult head structure. <bold>2</bold>. <italic><tp:taxon-name><tp:taxon-name-part taxon-name-part-type="genus" reg="Sosxetra">Sosxetra</tp:taxon-name-part> <tp:taxon-name-part taxon-name-part-type="species" reg="grata">grata</tp:taxon-name-part></tp:taxon-name></italic>, ♂, Yucatan, Mexico, <abbrev xmlns:xlink="http://www.w3.org/1999/xlink" content-type="institution" xlink:title="McGuire Center for Lepidoptera and Biodiversity, Florida Museum of Natural History, Gainesville, Florida, USA" xlink:type="simple">MGCL</abbrev>; <bold>3</bold>. <italic><tp:taxon-name><tp:taxon-name-part taxon-name-part-type="genus" reg="Sosxetra">S.</tp:taxon-name-part> <tp:taxon-name-part taxon-name-part-type="species" reg="grata">grata</tp:taxon-name-part></tp:taxon-name></italic>, ♀, Alajuela, Costa Rica, <abbrev xmlns:xlink="http://www.w3.org/1999/xlink" content-type="institution" xlink:title="McGuire Center for Lepidoptera and Biodiversity, Florida Museum of Natural History, Gainesville, Florida, USA" xlink:type="simple">MGCL</abbrev>; <bold>4</bold>. <italic><tp:taxon-name><tp:taxon-name-part taxon-name-part-type="genus" reg="Covellana">Covellana</tp:taxon-name-part> <tp:taxon-name-part taxon-name-part-type="species" reg="niomalan">niomalan</tp:taxon-name-part></tp:taxon-name></italic>, Paratype, ♂, Madre de Dios, Peru, <abbrev xmlns:xlink="http://www.w3.org/1999/xlink" content-type="institution" xlink:title="McGuire Center for Lepidoptera and Biodiversity, Florida Museum of Natural History, Gainesville, Florida, USA" xlink:type="simple">MGCL</abbrev>.</p></caption><graphic xmlns:xlink="http://www.w3.org/1999/xlink" xlink:href="zookeys-1268-227_article-138260__-g002.jpg" id="oo_1533722.jpg" position="float" orientation="portrait" xlink:type="simple"><uri content-type="original_file" xlink:type="simple">https://binary.pensoft.net/fig/1533722</uri></graphic></fig><fig id="F3" position="float" orientation="portrait"><object-id xmlns:xlink="http://www.w3.org/1999/xlink" content-type="doi" xlink:type="simple">10.3897/zookeys.1268.138260.figures5-17</object-id><object-id xmlns:xlink="http://www.w3.org/1999/xlink" content-type="arpha" xlink:type="simple">5A88C6F6-2851-58C8-8E5E-34FA8D0BAF6C</object-id><label>Figures 5–17.</label><caption><p>Adult habitus of <italic><tp:taxon-name><tp:taxon-name-part taxon-name-part-type="genus" reg="Sosxetra">Sosxetra</tp:taxon-name-part></tp:taxon-name></italic> and <italic><tp:taxon-name><tp:taxon-name-part taxon-name-part-type="genus" reg="Covellana">Covellana</tp:taxon-name-part></tp:taxon-name></italic>. <bold>5</bold>. <italic><tp:taxon-name><tp:taxon-name-part taxon-name-part-type="genus" reg="Sosxetra">Sosxetra</tp:taxon-name-part> <tp:taxon-name-part taxon-name-part-type="species" reg="grata">grata</tp:taxon-name-part></tp:taxon-name></italic>, ♂, neotype, Espirito Santo, Brazil, <abbrev xmlns:xlink="http://www.w3.org/1999/xlink" content-type="institution" xlink:title="Milwaukee Public Museum, Milwaukee, Wisconsin, USA" xlink:type="simple">MPM</abbrev>; <bold>6</bold>. <italic><tp:taxon-name><tp:taxon-name-part taxon-name-part-type="genus" reg="Sosxetra">S.</tp:taxon-name-part> <tp:taxon-name-part taxon-name-part-type="species" reg="grata">grata</tp:taxon-name-part></tp:taxon-name></italic>, syntype of <italic><tp:taxon-name><tp:taxon-name-part taxon-name-part-type="genus" reg="Sosxetra">S.</tp:taxon-name-part> <tp:taxon-name-part taxon-name-part-type="species" reg="agatha">agatha</tp:taxon-name-part></tp:taxon-name></italic>, ♂, Suriname, MfN; <bold>7</bold>. <italic><tp:taxon-name><tp:taxon-name-part taxon-name-part-type="genus" reg="Sosxetra">S.</tp:taxon-name-part> <tp:taxon-name-part taxon-name-part-type="species" reg="grata">grata</tp:taxon-name-part></tp:taxon-name></italic>, ♂, Napo, Ecuador, <abbrev xmlns:xlink="http://www.w3.org/1999/xlink" content-type="institution" xlink:title="McGuire Center for Lepidoptera and Biodiversity, Florida Museum of Natural History, Gainesville, Florida, USA" xlink:type="simple">MGCL</abbrev>; <bold>8</bold>. <italic><tp:taxon-name><tp:taxon-name-part taxon-name-part-type="genus" reg="Sosxetra">S.</tp:taxon-name-part> <tp:taxon-name-part taxon-name-part-type="species" reg="grata">grata</tp:taxon-name-part></tp:taxon-name></italic>, ♂, Yucatan, Mexico, <abbrev xmlns:xlink="http://www.w3.org/1999/xlink" content-type="institution" xlink:title="McGuire Center for Lepidoptera and Biodiversity, Florida Museum of Natural History, Gainesville, Florida, USA" xlink:type="simple">MGCL</abbrev>; <bold>9</bold>. <italic><tp:taxon-name><tp:taxon-name-part taxon-name-part-type="genus" reg="Sosxetra">S.</tp:taxon-name-part> <tp:taxon-name-part taxon-name-part-type="species" reg="mamanina">mamanina</tp:taxon-name-part></tp:taxon-name></italic>, ♂, holotype, Madre de Dios, Peru, <abbrev xmlns:xlink="http://www.w3.org/1999/xlink" content-type="institution" xlink:title="McGuire Center for Lepidoptera and Biodiversity, Florida Museum of Natural History, Gainesville, Florida, USA" xlink:type="simple">MGCL</abbrev>; <bold>10</bold>. <italic><tp:taxon-name><tp:taxon-name-part taxon-name-part-type="genus" reg="Sosxetra">S.</tp:taxon-name-part> <tp:taxon-name-part taxon-name-part-type="species" reg="mamanina">mamanina</tp:taxon-name-part></tp:taxon-name></italic>, ♂, paratype, Madre de Dios, Peru, <abbrev xmlns:xlink="http://www.w3.org/1999/xlink" content-type="institution" xlink:title="McGuire Center for Lepidoptera and Biodiversity, Florida Museum of Natural History, Gainesville, Florida, USA" xlink:type="simple">MGCL</abbrev>; <bold>11</bold>. <italic><tp:taxon-name><tp:taxon-name-part taxon-name-part-type="genus" reg="Sosxetra">S.</tp:taxon-name-part> <tp:taxon-name-part taxon-name-part-type="species" reg="thutakanay">thutakanay</tp:taxon-name-part></tp:taxon-name></italic>, ♂, holotype, Napo, Ecuador, <abbrev xmlns:xlink="http://www.w3.org/1999/xlink" content-type="institution" xlink:title="McGuire Center for Lepidoptera and Biodiversity, Florida Museum of Natural History, Gainesville, Florida, USA" xlink:type="simple">MGCL</abbrev>; <bold>12</bold>. <italic><tp:taxon-name><tp:taxon-name-part taxon-name-part-type="genus" reg="Sosxetra">S.</tp:taxon-name-part> <tp:taxon-name-part taxon-name-part-type="species" reg="thutakanay">thutakanay</tp:taxon-name-part></tp:taxon-name></italic>, ♂, paratype, French Guiana, <abbrev xmlns:xlink="http://www.w3.org/1999/xlink" content-type="institution" xlink:title="McGuire Center for Lepidoptera and Biodiversity, Florida Museum of Natural History, Gainesville, Florida, USA" xlink:type="simple">MGCL</abbrev>; <bold>13</bold>. <italic><tp:taxon-name><tp:taxon-name-part taxon-name-part-type="genus" reg="Sosxetra">S.</tp:taxon-name-part> <tp:taxon-name-part taxon-name-part-type="species" reg="grata">grata</tp:taxon-name-part></tp:taxon-name></italic>, syntype of <italic><tp:taxon-name><tp:taxon-name-part taxon-name-part-type="genus" reg="Sosxetra">S.</tp:taxon-name-part> <tp:taxon-name-part taxon-name-part-type="species" reg="agatha">agatha</tp:taxon-name-part></tp:taxon-name></italic>, ♀, Suriname, MfN; <bold>14</bold>. <italic><tp:taxon-name><tp:taxon-name-part taxon-name-part-type="genus" reg="Sosxetra">S.</tp:taxon-name-part> <tp:taxon-name-part taxon-name-part-type="species" reg="grata">grata</tp:taxon-name-part></tp:taxon-name></italic>, ♀, Pichincha, Ecuador, <abbrev xmlns:xlink="http://www.w3.org/1999/xlink" content-type="institution" xlink:title="McGuire Center for Lepidoptera and Biodiversity, Florida Museum of Natural History, Gainesville, Florida, USA" xlink:type="simple">MGCL</abbrev>; <bold>15</bold>. <italic><tp:taxon-name><tp:taxon-name-part taxon-name-part-type="genus" reg="Sosxetra">S.</tp:taxon-name-part> <tp:taxon-name-part taxon-name-part-type="species" reg="grata">grata</tp:taxon-name-part></tp:taxon-name></italic>, ♀, paratype, Alajuela, Costa Rica, <abbrev xmlns:xlink="http://www.w3.org/1999/xlink" content-type="institution" xlink:title="McGuire Center for Lepidoptera and Biodiversity, Florida Museum of Natural History, Gainesville, Florida, USA" xlink:type="simple">MGCL</abbrev>; <bold>16</bold>. <italic><tp:taxon-name><tp:taxon-name-part taxon-name-part-type="genus" reg="Covellana">Covellana</tp:taxon-name-part> <tp:taxon-name-part taxon-name-part-type="species" reg="niomalan">niomalan</tp:taxon-name-part></tp:taxon-name></italic>, ♂, holotype, Canal Zone, Panama, <abbrev xmlns:xlink="http://www.w3.org/1999/xlink" content-type="institution" xlink:title="McGuire Center for Lepidoptera and Biodiversity, Florida Museum of Natural History, Gainesville, Florida, USA" xlink:type="simple">MGCL</abbrev>; <bold>17</bold>. <italic><tp:taxon-name><tp:taxon-name-part taxon-name-part-type="genus" reg="Covellana">C.</tp:taxon-name-part> <tp:taxon-name-part taxon-name-part-type="species" reg="niomalan">niomalan</tp:taxon-name-part></tp:taxon-name></italic>, ♂, paratype, Madre de Dios, Peru, <abbrev xmlns:xlink="http://www.w3.org/1999/xlink" content-type="institution" xlink:title="McGuire Center for Lepidoptera and Biodiversity, Florida Museum of Natural History, Gainesville, Florida, USA" xlink:type="simple">MGCL</abbrev>.</p></caption><graphic xmlns:xlink="http://www.w3.org/1999/xlink" xlink:href="zookeys-1268-227_article-138260__-g003.jpg" id="oo_1533723.jpg" position="float" orientation="portrait" xlink:type="simple"><uri content-type="original_file" xlink:type="simple">https://binary.pensoft.net/fig/1533723</uri></graphic></fig><fig id="F4" position="float" orientation="portrait"><object-id xmlns:xlink="http://www.w3.org/1999/xlink" content-type="doi" xlink:type="simple">10.3897/zookeys.1268.138260.figures18-22</object-id><object-id xmlns:xlink="http://www.w3.org/1999/xlink" content-type="arpha" xlink:type="simple">5026853F-4435-528C-9A5A-E9178EE34E6E</object-id><label>Figures 18–22.</label><caption><p>Male genitalia of <italic><tp:taxon-name><tp:taxon-name-part taxon-name-part-type="genus" reg="Sosxetra">Sosxetra</tp:taxon-name-part></tp:taxon-name></italic> species. <bold>18</bold>. <italic><tp:taxon-name><tp:taxon-name-part taxon-name-part-type="genus" reg="Sosxetra">Sosxetra</tp:taxon-name-part> <tp:taxon-name-part taxon-name-part-type="species" reg="grata">grata</tp:taxon-name-part></tp:taxon-name></italic>, neotype, Espirito Santo, Brazil, <abbrev xmlns:xlink="http://www.w3.org/1999/xlink" content-type="institution" xlink:title="Milwaukee Public Museum, Milwaukee, Wisconsin, USA" xlink:type="simple">MPM</abbrev>; <bold>19</bold>. <italic><tp:taxon-name><tp:taxon-name-part taxon-name-part-type="genus" reg="Sosxetra">Sosxetra</tp:taxon-name-part> <tp:taxon-name-part taxon-name-part-type="species" reg="mamanina">mamanina</tp:taxon-name-part></tp:taxon-name></italic>, holotype, Madre de Dios, Peru, <abbrev xmlns:xlink="http://www.w3.org/1999/xlink" content-type="institution" xlink:title="McGuire Center for Lepidoptera and Biodiversity, Florida Museum of Natural History, Gainesville, Florida, USA" xlink:type="simple">MGCL</abbrev>; <bold>20</bold>. <italic><tp:taxon-name><tp:taxon-name-part taxon-name-part-type="genus" reg="Sosxetra">S.</tp:taxon-name-part> <tp:taxon-name-part taxon-name-part-type="species" reg="thutakanay">thutakanay</tp:taxon-name-part></tp:taxon-name></italic>, ♂, holotype, Napo, Ecuador, <abbrev xmlns:xlink="http://www.w3.org/1999/xlink" content-type="institution" xlink:title="McGuire Center for Lepidoptera and Biodiversity, Florida Museum of Natural History, Gainesville, Florida, USA" xlink:type="simple">MGCL</abbrev>; <bold>21</bold>. <italic><tp:taxon-name><tp:taxon-name-part taxon-name-part-type="genus" reg="Covellana">Covellana</tp:taxon-name-part> <tp:taxon-name-part taxon-name-part-type="species" reg="niomalan">niomalan</tp:taxon-name-part></tp:taxon-name></italic>, ♂, paratype, Canal Zone, Panama, <abbrev xmlns:xlink="http://www.w3.org/1999/xlink" content-type="institution" xlink:title="McGuire Center for Lepidoptera and Biodiversity, Florida Museum of Natural History, Gainesville, Florida, USA" xlink:type="simple">MGCL</abbrev>; <bold>22</bold>. <italic><tp:taxon-name><tp:taxon-name-part taxon-name-part-type="genus" reg="Sosxetra">S.</tp:taxon-name-part> <tp:taxon-name-part taxon-name-part-type="species" reg="grata">grata</tp:taxon-name-part></tp:taxon-name></italic>, ♀, Alajuela, Costa Rica, <abbrev xmlns:xlink="http://www.w3.org/1999/xlink" content-type="institution" xlink:title="McGuire Center for Lepidoptera and Biodiversity, Florida Museum of Natural History, Gainesville, Florida, USA" xlink:type="simple">MGCL</abbrev>.</p></caption><graphic xmlns:xlink="http://www.w3.org/1999/xlink" xlink:href="zookeys-1268-227_article-138260__-g004.jpg" id="oo_1533724.jpg" position="float" orientation="portrait" xlink:type="simple"><uri content-type="original_file" xlink:type="simple">https://binary.pensoft.net/fig/1533724</uri></graphic></fig><fig id="F1" position="float" orientation="portrait"><object-id xmlns:xlink="http://www.w3.org/1999/xlink" content-type="doi" xlink:type="simple">10.3897/zookeys.1268.138260.figure1</object-id><object-id xmlns:xlink="http://www.w3.org/1999/xlink" content-type="arpha" xlink:type="simple">51D31386-E875-5484-B09D-81DC9D329D05</object-id><label>Figure 1.</label><caption><p>A maximum likelihood gene tree illustrating the relationships between the <italic><tp:taxon-name><tp:taxon-name-part taxon-name-part-type="genus" reg="Sosxetra">Sosxetra</tp:taxon-name-part></tp:taxon-name></italic> genus and other comose moth genera, based on the cytochrome c oxidase I gene (<abbrev xmlns:xlink="http://www.w3.org/1999/xlink" xlink:title="cytochrome c oxidase subunit I" xlink:type="simple">COI</abbrev>) marker. Nodes with black circles represent high support (UFBoot ≥ 95 and <abbrev xmlns:xlink="http://www.w3.org/1999/xlink" xlink:title="SH-aLRT test" xlink:type="simple">SH-aLRT</abbrev> ≥ 80). Nodes with gray circles represent medium support (UFBoot &lt; 95 or <abbrev xmlns:xlink="http://www.w3.org/1999/xlink" xlink:title="SH-aLRT test" xlink:type="simple">SH-aLRT</abbrev> &lt; 80). Nodes with white circles represent low support (UFBoot &lt; 95 and <abbrev xmlns:xlink="http://www.w3.org/1999/xlink" xlink:title="SH-aLRT test" xlink:type="simple">SH-aLRT</abbrev> &lt; 80). Black branches constitute the outgroups.</p></caption><graphic xmlns:xlink="http://www.w3.org/1999/xlink" xlink:href="zookeys-1268-227_article-138260__-g001.jpg" id="oo_1533721.jpg" position="float" orientation="portrait" xlink:type="simple"><uri content-type="original_file" xlink:type="simple">https://binary.pensoft.net/fig/1533721</uri></graphic></fig></tp:treatment-sec><ref-list><ref id="B1"><mixed-citation xmlns:xlink="http://www.w3.org/1999/xlink" xlink:type="simple">Alphonse ES (1956) Guaymi Grammar and Dictionary with Some Ethnological Notes, Smithsonian Institution Bureau of American Ethnology Bulletin 162, Washington, USA, 128 pp.</mixed-citation></ref></ref-list></tp:taxon-treatment>
