# Supplementary material for: Revision of the comose flame moths of the genus Sosxetra Walker (Noctuidae, Dyopsinae), with descriptions of a new genus and three new species
Source: Zookeys. 2026 Feb 6;1268:227–48. doi: 10.3897/zookeys.1268.138260 (PMC12905589; doi:10.3897/zookeys.1268.138260)
Supplement: Supplementary material 2 — Information data [file zookeys-1268-227_article-138260__-s002.xlsx]

## Sheet: Sheet1
GenBank Accession #	BOLD BIN #	Specimen ID #	Family	Subfamily	Genus	Species	Source	Country	Collection	Remarks
N/A	BOLD:AAB6949	7365-COI-09	Noctuidae	Dyopsinae	Ceroctena	amynta	Public Data	Ecuador	BOLD
PV077143	N/A	LEP-94957	Noctuidae	Dyopsinae	Covellana	niomalan	Public Data	Panama	MGCL	Holotype
N/A	BOLD:AFP9888	BCI184665	Noctuidae	Dyopsinae	Covellana	niomalan	Public Data	Panama	BOLD
N/A	BOLD:AFP9888	BCI184583	Noctuidae	Dyopsinae	Covellana	niomalan	Public Data	Panama	BOLD
N/A	BOLD:AFP9888	CNCLEP00326902	Noctuidae	Dyopsinae	Covellana	niomalan	Public Data	Panama	BOLD
N/A	BOLD:ACV3061	EL2376	Noctuidae	Dyopsinae	Desmoloma	modesta	Public Data	French Guiana	BOLD
N/A	BOLD:AAA3452	18-SRNP-56366	Noctuidae	Dyopsinae	Dyops	cuprescens	Public Data	Costa Rica	BOLD
N/A	BOLD:AAE0785	CNCNoctuoidea13983	Noctuidae	Dyopsinae	Litoprosopus	futilis	Public Data	Costa Rica	BOLD
N/A	BOLD:ACL1100	BIOUG09048-E06	Noctuidae	Dyopsinae	Ortopla	iarbasalis	Public Data	Malaysia	BOLD
N/A	BOLD:ACE6567	09-SRNP-108480	Noctuidae	Dyopsinae	Pachyplastis	apicalis	Public Data	Costa Rica	BOLD
PQ406481	N/A	LEP-92924	Noctuidae	Dyopsinae	Sosxetra	grata	Public Data	Brazil	MPM	Neotype
N/A	BOLD:AAA8259	MMZ0380	Noctuidae	Dyopsinae	Sosxetra	grata	Public Data	Brazil	BOLD
N/A	BOLD:AAA8259	07-CRBS-1116	Noctuidae	Dyopsinae	Sosxetra	grata	Public Data	Costa Rica	BOLD
N/A	BOLD:AAA8259	19-SRNP-104484	Noctuidae	Dyopsinae	Sosxetra	grata	Public Data	Costa Rica	BOLD
PQ406483	N/A	LEP-85585	Noctuidae	Dyopsinae	Sosxetra	grata	Public Data	Ecuador	MGCL
N/A	BOLD:ADP8146	CCDB-22953-E09	Noctuidae	Dyopsinae	Sosxetra	grata	Public Data	Ecuador	BOLD
N/A	BOLD:AAA8259	LNOU-1252	Noctuidae	Dyopsinae	Sosxetra	grata	Public Data	French Guiana	BOLD
N/A	BOLD:AAA8259	BC-ZSM-Lep-51611	Noctuidae	Dyopsinae	Sosxetra	grata	Public Data	Honduras	BOLD
PQ406482	N/A	LEP-85589	Noctuidae	Dyopsinae	Sosxetra	grata	Public Data	Mexico	MGCL
N/A	BOLD:AAA8259	MAL-00178	Noctuidae	Dyopsinae	Sosxetra	grata	Public Data	Mexico	BOLD
PQ406480	N/A	LEP-92925	Noctuidae	Dyopsinae	Sosxetra	grata	Public Data	Panama	MPM
N/A	BOLD:ADP8146	SLC00742	Noctuidae	Dyopsinae	Sosxetra	grata	Public Data	Panama	BOLD
N/A	BOLD:ADP8146	SLC01040	Noctuidae	Dyopsinae	Sosxetra	grata	Public Data	Panama	BOLD
N/A	BOLD:ADP8146	SLC01055	Noctuidae	Dyopsinae	Sosxetra	grata	Public Data	Panama	BOLD
N/A	BOLD:ADP8146	YB-BCI32273	Noctuidae	Dyopsinae	Sosxetra	grata	Public Data	Panama	BOLD
N/A	BOLD:AAA8259	BC-ZSM-Lep-50255	Noctuidae	Dyopsinae	Sosxetra	grata	Public Data	Peru	BOLD
N/A	BOLD:AAA8259	BC-ZSM-Lep-56402	Noctuidae	Dyopsinae	Sosxetra	grata	Public Data	Peru	BOLD
PQ406478	N/A	LEP-85587	Noctuidae	Dyopsinae	Sosxetra	mamanina	Public Data	Peru	MGCL	Holotype
N/A	BOLD:AAZ7507	BC-ZSM-Lep-101975	Noctuidae	Dyopsinae	Sosxetra	mamanina	Public Data	Peru	BOLD
N/A	BOLD:AAZ7507	BC-ZSM-Lep-101987	Noctuidae	Dyopsinae	Sosxetra	mamanina	Public Data	Peru	BOLD
N/A	BOLD:AAZ7507	BC-ZSM-Lep-50253	Noctuidae	Dyopsinae	Sosxetra	mamanina	Public Data	Peru	BOLD
N/A	BOLD:AAZ7507	BC-ZSM-Lep-50254	Noctuidae	Dyopsinae	Sosxetra	mamanina	Public Data	Peru	BOLD
PQ406479	N/A	LEP-85592	Noctuidae	Dyopsinae	Sosxetra	thutakanay	Public Data	Ecuador	MGCL	Holotype
N/A	BOLD:AAJ4009	11-MISC-567	Noctuidae	Dyopsinae	Sosxetra	thutakanay	Public Data	Ecuador	BOLD
N/A	BOLD:AAJ4009	11-MISC-813	Noctuidae	Dyopsinae	Sosxetra	thutakanay	Public Data	Ecuador	BOLD
N/A	BOLD:AAJ4009	BC-MNHN-LEP02988	Noctuidae	Dyopsinae	Sosxetra	thutakanay	Public Data	French Guiana	BOLD
N/A	BOLD:AAJ4009	BC-MNHN-LEP03039	Noctuidae	Dyopsinae	Sosxetra	thutakanay	Public Data	French Guiana	BOLD
N/A	BOLD:AAJ4009	KLM-Lep-11763	Noctuidae	Dyopsinae	Sosxetra	thutakanay	Public Data	French Guiana	BOLD
