# Supplementary material for: Revision of the comose flame moths of the genus Sosxetra Walker (Noctuidae, Dyopsinae), with descriptions of a new genus and three new species
Source: Zookeys. 2026 Feb 6;1268:227–48. doi: 10.3897/zookeys.1268.138260 (PMC12905589; doi:10.3897/zookeys.1268.138260)
Supplement: Supplementary material 3 — Bioinformatics [file zookeys-1268-227_article-138260__-s003.tree]

#NEXUS
begin taxa;
	dimensions ntax=38;
	taxlabels
	07-CRBS-1116_Sosxetra_grata
	09-SRNP-108480_Pachyplastis_apicalis
	11-MISC-567_Sosxetra_thutakanay
	11-MISC-813_Sosxetra_thutakanay
	18-SRNP-56366_Dyops_cuprescens
	19-SRNP-104484_Sosxetra_grata
	7365-COI-09_Ceroctena_amynta
	BC-MNHN-LEP02988_Sosxetra_thutakanay
	BC-MNHN-LEP03039_Sosxetra_thutakanay
	BC-ZSM-Lep-101975_Sosxetra_mamanina
	BC-ZSM-Lep-101987_Sosxetra_mamanina
	BC-ZSM-Lep-50253_Sosxetra_mamanina
	BC-ZSM-Lep-50254_Sosxetra_mamanina
	BC-ZSM-Lep-50255_Sosxetra_grata
	BC-ZSM-Lep-51611_Sosxetra_grata
	BC-ZSM-Lep-56402_Sosxetra_grata
	BCI184583_Covellana_niomalan
	BCI184665_Covellana_niomalan
	BIOUG09048-E06_Ortopla_iarbasalis
	CCDB-22953-E09_Sosxetra_grata
	CNCLEP00326902_Covellana_niomalan
	CNCNoctuoidea13983_Litoprosopus_futilis
	EL2376_Desmoloma_modesta
	KLM-Lep-11763_Sosxetra_thutakanay
	LEP-85585_Sosxetra_grata
	LEP-85587_Sosxetra_mamanina
	LEP-85589_Sosxetra_grata
	LEP-85592_Sosxetra_thutakanay
	LEP-92924_Sosxetra_grata
	LEP-92925_Sosxetra_grata
	LEP-94957_Covellana_niomalan
	LNOU-1252__Sosxetra_grata
	MAL-00178_Sosxetra_grata
	MMZ0380_Sosxetra_grata
	SLC00742_Sosxetra_grata
	SLC01040_Sosxetra_grata
	SLC01055_Sosxetra_grata
	YB-BCI32273_Sosxetra_grata
;
end;

begin trees;
	tree tree_1 = [&R] (CNCNoctuoidea13983_Litoprosopus_futilis:0.135672,(((18-SRNP-56366_Dyops_cuprescens:0.147374,((CNCLEP00326902_Covellana_niomalan[&!color=#ca5b80]:1.0E-6,((BCI184665_Covellana_niomalan[&!color=#ca5b80]:1.0E-6,BCI184583_Covellana_niomalan[&!color=#ca5b80]:1.0E-6)[&label="0/57",!color=#ca5b80]:1.0E-6,LEP-94957_Covellana_niomalan[&!color=#ca5b80]:1.0E-6)[&label="44/87",!color=#ca5b80]:0.001822)[&label="99.4/100",!color=#ca5b80]:0.050132,(7365-COI-09_Ceroctena_amynta:0.032425,((((((BC-ZSM-Lep-101975_Sosxetra_mamanina[&!color=#ca5b80]:0.0,BC-ZSM-Lep-50254_Sosxetra_mamanina[&!color=#ca5b80]:0.0)[&!color=#ca5b80]:0.0,LEP-85587_Sosxetra_mamanina[&!color=#ca5b80]:0.0)[&!color=#ca5b80]:1.0E-6,BC-ZSM-Lep-101987_Sosxetra_mamanina[&!color=#ca5b80]:1.0E-6)[&label="0/100",!color=#ca5b80]:3.0E-6,BC-ZSM-Lep-50253_Sosxetra_mamanina[&!color=#ca5b80]:0.001697)[&label="99.4/100",!color=#ca5b80]:0.029008,((KLM-Lep-11763_Sosxetra_thutakanay[&!color=#ca5b80]:1.0E-6,(BC-MNHN-LEP02988_Sosxetra_thutakanay[&!color=#ca5b80]:1.0E-6,BC-MNHN-LEP03039_Sosxetra_thutakanay[&!color=#ca5b80]:1.0E-6)[&label="0/79",!color=#ca5b80]:1.0E-6)[&label="88.6/100",!color=#ca5b80]:0.00517,((11-MISC-813_Sosxetra_thutakanay[&!color=#ca5b80]:1.0E-6,LEP-85592_Sosxetra_thutakanay[&!color=#ca5b80]:1.0E-6)[&label="0/100",!color=#ca5b80]:1.0E-6,11-MISC-567_Sosxetra_thutakanay[&!color=#ca5b80]:0.001714)[&label="84/93",!color=#ca5b80]:0.003611)[&label="93.5/100",!color=#ca5b80]:0.013024)[&label="60.3/59",!color=#ca5b80]:0.002664,((((((YB-BCI32273_Sosxetra_grata[&!color=#a83155,!rotate=false]:0.0,SLC01055_Sosxetra_grata[&!color=#a83155,!rotate=false]:0.0)[&!color=#a83155,!rotate=false]:0.0,SLC01040_Sosxetra_grata[&!color=#a83155,!rotate=false]:0.0)[&!color=#a83155,!rotate=false]:0.0,SLC00742_Sosxetra_grata[&!color=#a83155,!rotate=false]:0.0)[&!color=#a83155,!rotate=false]:0.0,LEP-92925_Sosxetra_grata[&!color=#a83155,!rotate=false]:0.0)[&!color=#a83155,!rotate=false]:1.0E-6,CCDB-22953-E09_Sosxetra_grata[&!color=#a83155,!rotate=false]:1.0E-6)[&label="94.5/100",!color=#a83155,!rotate=false]:0.017063,(((MMZ0380_Sosxetra_grata[&!color=#a83155,!rotate=false]:1.0E-6,LEP-92924_Sosxetra_grata[&!color=#a83155,!rotate=false]:1.0E-6)[&label="97.5/100",!color=#a83155,!rotate=false]:0.013533,(((BC-ZSM-Lep-56402_Sosxetra_grata[&!color=#a83155,!rotate=false]:0.0,BC-ZSM-Lep-50255_Sosxetra_grata[&!color=#a83155,!rotate=false]:0.0)[&!color=#a83155,!rotate=false]:0.0,LEP-85585_Sosxetra_grata[&!color=#a83155,!rotate=false]:0.0)[&!color=#a83155,!rotate=false]:1.0E-6,LNOU-1252__Sosxetra_grata[&!color=#a83155,!rotate=false]:1.0E-6)[&label="82.2/100",!color=#a83155,!rotate=false]:0.004859)[&label="1.9/36",!rotate=true,!color=#a83155]:0.002714,(((19-SRNP-104484_Sosxetra_grata[&!color=#a83155,!rotate=false]:1.0E-6,07-CRBS-1116_Sosxetra_grata[&!color=#a83155,!rotate=false]:1.0E-6)[&label="92.4/93",!color=#a83155,!rotate=false]:0.001744,(BC-ZSM-Lep-51611_Sosxetra_grata[&!color=#a83155,!rotate=false]:1.0E-6,LEP-85589_Sosxetra_grata[&!color=#a83155,!rotate=false]:1.0E-6)[&label="0/96",!color=#a83155,!rotate=false]:1.0E-6)[&label="0/76",!color=#a83155,!rotate=false]:1.0E-6,MAL-00178_Sosxetra_grata[&!color=#a83155,!rotate=false]:1.0E-6)[&label="90.7/99",!rotate=true,!color=#a83155]:0.007536)[&label="70.6/50",!rotate=true,!color=#a83155]:0.007678)[&label="91.8/91",!rotate=true,!color=#a83155]:0.014398)[&label="99.5/100",!color=#a83155]:0.05248)[&label="87.7/69"]:0.019952)[&label="72.8/52"]:0.010184)[&label="44.6/37"]:0.016486,EL2376_Desmoloma_modesta:0.03902)[&label="90/63"]:0.025141,09-SRNP-108480_Pachyplastis_apicalis:0.058197)[&label="50/52"]:0.0093,BIOUG09048-E06_Ortopla_iarbasalis:0.054616);
end;

begin figtree;
	set appearance.backgroundColorAttribute="Default";
	set appearance.backgroundColour=#ffffff;
	set appearance.branchColorAttribute="User selection";
	set appearance.branchColorGradient=false;
	set appearance.branchLineWidth=2.0;
	set appearance.branchMinLineWidth=0.0;
	set appearance.branchWidthAttribute="Fixed";
	set appearance.foregroundColour=#000000;
	set appearance.hilightingGradient=false;
	set appearance.selectionColour=#2d3680;
	set branchLabels.colorAttribute="User selection";
	set branchLabels.displayAttribute="Branch times";
	set branchLabels.fontName="sansserif";
	set branchLabels.fontSize=8;
	set branchLabels.fontStyle=0;
	set branchLabels.isShown=false;
	set branchLabels.significantDigits=4;
	set layout.expansion=0;
	set layout.layoutType="RECTILINEAR";
	set layout.zoom=1000;
	set legend.attribute="label";
	set legend.fontSize=10.0;
	set legend.isShown=false;
	set legend.significantDigits=4;
	set nodeBars.barWidth=4.0;
	set nodeBars.displayAttribute=null;
	set nodeBars.isShown=false;
	set nodeLabels.colorAttribute="User selection";
	set nodeLabels.displayAttribute="label";
	set nodeLabels.fontName="sansserif";
	set nodeLabels.fontSize=8;
	set nodeLabels.fontStyle=0;
	set nodeLabels.isShown=true;
	set nodeLabels.significantDigits=4;
	set nodeShapeExternal.colourAttribute="User selection";
	set nodeShapeExternal.isShown=false;
	set nodeShapeExternal.minSize=10.0;
	set nodeShapeExternal.scaleType=Width;
	set nodeShapeExternal.shapeType=Circle;
	set nodeShapeExternal.size=4.0;
	set nodeShapeExternal.sizeAttribute="Fixed";
	set nodeShapeInternal.colourAttribute="User selection";
	set nodeShapeInternal.isShown=false;
	set nodeShapeInternal.minSize=10.0;
	set nodeShapeInternal.scaleType=Width;
	set nodeShapeInternal.shapeType=Circle;
	set nodeShapeInternal.size=10.0;
	set nodeShapeInternal.sizeAttribute="Fixed";
	set polarLayout.alignTipLabels=false;
	set polarLayout.angularRange=0;
	set polarLayout.rootAngle=0;
	set polarLayout.rootLength=100;
	set polarLayout.showRoot=true;
	set radialLayout.spread=0.0;
	set rectilinearLayout.alignTipLabels=false;
	set rectilinearLayout.curvature=0;
	set rectilinearLayout.rootLength=100;
	set scale.offsetAge=0.0;
	set scale.rootAge=1.0;
	set scale.scaleFactor=1.0;
	set scale.scaleRoot=false;
	set scaleAxis.automaticScale=true;
	set scaleAxis.fontSize=8.0;
	set scaleAxis.isShown=false;
	set scaleAxis.lineWidth=1.0;
	set scaleAxis.majorTicks=1.0;
	set scaleAxis.minorTicks=0.5;
	set scaleAxis.origin=0.0;
	set scaleAxis.reverseAxis=false;
	set scaleAxis.showGrid=true;
	set scaleBar.automaticScale=true;
	set scaleBar.fontSize=18.0;
	set scaleBar.isShown=true;
	set scaleBar.lineWidth=1.0;
	set scaleBar.scaleRange=0.03;
	set tipLabels.colorAttribute="User selection";
	set tipLabels.displayAttribute="Names";
	set tipLabels.fontName="sansserif";
	set tipLabels.fontSize=8;
	set tipLabels.fontStyle=0;
	set tipLabels.isShown=true;
	set tipLabels.significantDigits=4;
	set trees.order=true;
	set trees.orderType="decreasing";
	set trees.rooting=true;
	set trees.rootingType="User Selection";
	set trees.transform=false;
	set trees.transformType="cladogram";
end;
